# Supplementary material for: Molecular Differences in Hepatic Metabolism between AA Broiler and Big Bone Chickens: A Proteomic Study
Source: PLoS One. 2016 Oct 19;11(10):e0164702. doi: 10.1371/journal.pone.0164702 (PMC5070854; doi:10.1371/journal.pone.0164702)
Supplement: S1 Table — (XLSX) [file pone.0164702.s002.xlsx]

## Sheet: Sheet1
Table S1.Peptides identified from the liver of AA broiler and Dagu chickens by mass spectrometry
Spot number	Protein name	Mascot score	Peptide list
1	elongation factor 2 [Gallus gallus]	387	Start - End Observed Mr(expt) Mr(calc) ppm Miss Sequence 2 - 10 546.3120 1090.6094 1090.5771 30 0 M.VNFTVDQIR.A (Ions score 72) 21 - 32 654.3469 1306.6792 1306.6452 26 0 R.NMSVIAHVDHGK.S (Ions score 29) 21 - 32 436.5676 1306.6810 1306.6452 27 0 R.NMSVIAHVDHGK.S (Ions score 40) 21 - 32 662.3444 1322.6743 1322.6401 26 0 R.NMSVIAHVDHGK.S Oxidation (M) (Ions score 14) 33 - 42 562.3008 1122.5871 1122.…
2	glycine dehydrogenase [decarboxylating], mitochondrial precursor [Gallus gallus]	246	Start - End Observed Mr(expt) Mr(calc) ppm Miss Sequence 67 - 83 932.9734 1863.9323 1863.8958 20 0 R.EMLSAVGVQSVEELMDK.T (Ions score 7) 67 - 83 932.9770 1863.9394 1863.8958 23 0 R.EMLSAVGVQSVEELMDK.T (Ions score 44) 84 - 90 379.2413 756.4680 756.4494 25 0 K.TIPASIR.L (Ions score 20) 208 - 214 456.7618 911.5091 911.4865 25 1 R.KFYIDAR.C (Ions score 41) 209 - 214 392.7129 783.4112 783.3915 25 0 K.F…
3	methylcrotonoyl-CoA carboxylase subunit alpha, mitochondrial [Gallus gallus]	95	Start - End Observed Mr(expt) Mr(calc) ppm Miss Sequence 43 - 48 350.2374 698.4602 698.4439 23 0 K.ILIANR.G (Ions score 27) 66 - 75 548.7793 1095.5440 1095.5196 22 0 K.SVAVYSEADR.N (Ions score 44) 189 - 196 460.7776 919.5405 919.5201 22 0 R.IGYPVMIK.A (Ions score 39) 229 - 239 649.8159 1297.6172 1297.5860 24 0 K.SFNDDAMLIEK.F Oxidation (M) (Ions score 17) 276 - 290 530.9654 1589.8743 1589.8413 21…
4	NADP-dependent malic enzyme [Gallus gallus]	785	Start - End Observed Mr(expt) Mr(calc) ppm Miss Sequence 4 - 9 368.7131 735.4115 735.3915 27 0 R.GYEVLR.D (Ions score 34) 4 - 15 480.9373 1439.7900 1439.7521 26 1 R.GYEVLRDPHLNK.G (Ions score 28) 4 - 15 360.9556 1439.7932 1439.7521 29 1 R.GYEVLRDPHLNK.G (Ions score 4) 10 - 15 362.2030 722.3914 722.3711 28 0 R.DPHLNK.G (Ions score 14) 16 - 24 527.2699 1052.5253 1052.4961 28 0 K.GMAFTLEER.Q (Ions s…
5	NADP-dependent malic enzyme [Gallus gallus]	331	Start - End Observed Mr(expt) Mr(calc) ppm Miss Sequence 4 - 9 368.7118 735.4090 735.3915 24 0 R.GYEVLR.D (Ions score 27) 4 - 15 480.9379 1439.7918 1439.7521 28 1 R.GYEVLRDPHLNK.G (Ions score 31) 16 - 24 527.2675 1052.5205 1052.4961 23 0 K.GMAFTLEER.Q (Ions score 49) 16 - 24 535.2662 1068.5179 1068.4910 25 0 K.GMAFTLEER.Q Oxidation (M) (Ions score 44) 54 - 60 410.2238 818.4330 818.4134 24 0 R.LTS…
6	epoxide hydrolase 2 [Gallus gallus]	448	Start - End Observed Mr(expt) Mr(calc) ppm Miss Sequence 29 - 34 353.7089 705.4033 705.3810 32 0 R.SYALPR.N (Ions score 27) 39 - 52 700.8654 1399.7163 1399.6732 31 0 R.DVLFAGGSDSPHAK.V (Ions score 93) 39 - 52 467.5811 1399.7216 1399.6732 35 0 R.DVLFAGGSDSPHAK.V (Ions score 57) 56 - 72 983.0194 1964.0242 1963.9673 29 0 R.GQITLSQLFLEVDEGCR.Q (Ions score 111) 99 - 107 477.8054 953.5963 953.5658 32 0…
7	malic enzyme [Gallus gallus]	142	Start - End Observed Mr(expt) Mr(calc) ppm Miss Sequence 4 - 9 368.7136 735.4127 735.3915 29 0 R.GYEVLR.D (Ions score 27) 4 - 15 480.9386 1439.7939 1439.7521 29 1 R.GYEVLRDPHLNK.G (Ions score 28) 61 - 70 626.3588 1250.7030 1250.6693 27 0 R.YILLMSLQDR.N (Ions score 68) 78 - 85 452.7658 903.5170 903.4913 28 0 K.VLTSDIEK.F (Ions score 33) 111 - 119 536.3158 1070.6170 1070.5873 28 0 R.GLFITIHDR.G (Io…
8	cytosol aminopeptidase [Gallus gallus]	239	Start - End Observed Mr(expt) Mr(calc) ppm Miss Sequence 76 - 87 648.8892 1295.7638 1295.7271 28 1 R.ELLAACGPPLKK.G (Ions score 12) 112 - 125 787.8678 1573.7211 1573.6757 29 0 K.NAGVNDQENWNEGK.E (Ions score 52) 112 - 129 696.3448 2086.0125 2085.9464 32 1 K.NAGVNDQENWNEGKENIR.A (Ions score 59) 130 - 137 402.2276 802.4407 802.4120 36 0 R.AAVAVGCR.Q (Ions score 44) 196 - 207 645.8627 1289.7108 1289.…
9	MGC82288 protein [Gallus gallus]	264	Start - End Observed Mr(expt) Mr(calc) ppm Miss Sequence 6 - 20 566.2560 1695.7461 1695.6947 30 0 K.YMSGFGNEHASEDPR.C (Ions score 37) 6 - 20 571.5862 1711.7369 1711.6896 28 0 K.YMSGFGNEHASEDPR.C Oxidation (M) (Ions score 30) 64 - 71 477.2781 952.5417 952.5164 27 0 R.ILPSVCHK.P (Ions score 23) 64 - 71 318.5226 952.5459 952.5164 31 0 R.ILPSVCHK.P (Ions score 21) 97 - 104 522.8080 1043.6015 1043.580…
10	sulfotransferase [Gallus gallus]	739	Start - End Observed Mr(expt) Mr(calc) ppm Miss Sequence 7 - 14 489.3000 976.5855 976.5593 27 1 K.KFIDVIDK.A (Ions score 50) 8 - 14 425.2480 848.4815 848.4644 20 0 K.FIDVIDK.A (Ions score 50) 15 - 24 530.2988 1058.5830 1058.5542 27 0 K.AIVIGNAMDR.D (Ions score 33) 15 - 24 538.2949 1074.5753 1074.5492 24 0 K.AIVIGNAMDR.D Oxidation (M) (Ions score 32) 25 - 32 507.7741 1013.5337 1013.5069 26 0 R.DEL…
11	ubiquinol--cytochrome c reductase [Gallus gallus]	58	Start - End Observed Mr(expt) Mr(calc) ppm Miss Sequence 198 - 207 546.2948 1090.5750 1090.5506 22 0 R.TVEGTTENIK.H (Ions score 22) 326 - 334 476.2946 950.5746 950.5549 21 0 R.LAALAVEHK.L (Ions score 64) 326 - 334 317.8673 950.5800 950.5549 26 0 R.LAALAVEHK.L (Ions score 21) 377 - 387 627.8118 1253.6090 1253.5809 22 0 R.LCTSTTESEVK.R (Ions score 31) 377 - 388 470.9121 1409.7145 1409.6820 23 1 R.L…
12	alpha-tropomyosin 2 [Gallus gallus]	40	Start - End Observed Mr(expt) Mr(calc) ppm Miss Sequence 13 - 21 537.2940 1072.5735 1072.5513 21 1 K.LDKENALDR.A (Ions score 58) 13 - 21 358.5334 1072.5784 1072.5513 25 1 K.LDKENALDR.A (Ions score 42) 38 - 48 665.3631 1328.7116 1328.6823 22 0 K.QLEDDIVQLEK.Q (Ions score 83) 52 - 66 599.9838 1796.9295 1796.8904 22 1 R.VTEDSRDQVLEELHK.S (Ions score 29) 52 - 66 450.2412 1796.9359 1796.8904 25 1 R.VT…
13	protein PRRC1 [Gallus gallus]	80	Start - End Observed Mr(expt) Mr(calc) ppm Miss Sequence 197 - 214 873.9750 1745.9354 1745.9101 15 0 R.VSAAQSGAPTGGLWGFIK.G (Ions score 53) 250 - 262 666.8666 1331.7186 1331.6933 19 0 K.TGGELDIVVTSNK.E (Ions score 71) 419 - 426 471.2509 940.4872 940.4688 20 0 R.QMIYSTAK.A (Ions score 11) 427 - 433 377.2104 752.4061 752.3891 23 0 K.ALAGMYK.Q (Ions score 20)
14	alpha-enolase [Gallus gallus]	320	Start - End Observed Mr(expt) Mr(calc) ppm Miss Sequence 10 - 15 383.6982 765.3818 765.3657 21 0 R.EIFDSR.G (Ions score 4) 10 - 15 383.6984 765.3822 765.3657 22 0 R.EIFDSR.G (Ions score 15) 16 - 28 725.3782 1448.7418 1448.7147 19 0 R.GNPTVEVDLYTNK.G (Ions score 70) 33 - 50 602.3289 1803.9648 1803.9366 16 0 R.AAVPSGASTGIYEALELR.D (Ions score 97) 33 - 50 902.9942 1803.9738 1803.9366 21 0 R.AAVPSGAS…
15	protein syndesmos [Gallus gallus]	48	Start - End Observed Mr(expt) Mr(calc) ppm Miss Sequence 76 - 83 506.2693 1010.5241 1010.5041 20 0 R.YAVLMQMR.F (Ions score 37) 76 - 83 514.2640 1026.5135 1026.4990 14 0 R.YAVLMQMR.F Oxidation (M) (Ions score 18) 76 - 83 514.2660 1026.5175 1026.4990 18 0 R.YAVLMQMR.F Oxidation (M) (Ions score 40) 84 - 97 748.8929 1495.7713 1495.7460 17 0 R.FDGLLGFPGGFVDR.R (Ions score 31) 84 - 97 748.8952 1495.77…
16	sulfotransferase [Gallus gallus]	115	Start - End Observed Mr(expt) Mr(calc) ppm Miss Sequence 8 - 14 425.2465 848.4784 848.4644 16 0 K.FIDVIDK.A (Ions score 24) 33 - 47 853.9654 1705.9163 1705.8862 18 0 K.GVLYPVALCSPEVFR.A (Ions score 51) 48 - 55 470.7233 939.4320 939.4120 21 0 R.AMESFEAR.S (Ions score 27) 92 - 111 1178.5575 2355.1004 2355.0641 15 0 K.SVNDEELEEFPYLEIGDTEK.Y (Ions score 75) 122 - 132 431.6037 1291.7892 1291.7612 22 1…
17	sulfotransferase [Gallus gallus]	62	Start - End Observed Mr(expt) Mr(calc) ppm Miss Sequence 67 - 77 668.3339 1334.6532 1334.6289 18 0 K.TGTNWLEEMVR.E (Ions score 62) 220 - 227 444.2453 886.4761 886.4582 20 0 K.ENPVLGMK.K (Ions score 29) 220 - 227 452.2422 902.4698 902.4531 18 0 K.ENPVLGMK.K Oxidation (M) (Ions score 11) 307 - 314 544.7854 1087.5563 1087.5372 18 1 K.IKYDVYCK.T (Ions score 17)
18	phosphoglycolate phosphatase [Gallus gallus]	121	Start - End Observed Mr(expt) Mr(calc) ppm Miss Sequence 38 - 51 620.8468 1239.6790 1239.6571 18 0 R.GEAALSGAPAALGR.L (Ions score 68) 59 - 68 607.2969 1212.5792 1212.5557 19 0 R.LCYVTNNSSR.T (Ions score 51) 89 - 99 408.2070 1221.5991 1221.5713 23 0 R.HVFGSAFCAAR.Y (Ions score 11) 181 - 191 601.3144 1200.6143 1200.5921 18 0 R.GPDCLLVGTNR.D (Ions score 64) 230 - 245 959.4543 1916.8940 1916.8615 17 …
19	adenosine 5-diphosphosugar pyrophosphatase, partial [Gallus gallus]	312	Start - End Observed Mr(expt) Mr(calc) ppm Miss Sequence 132 - 143 687.8389 1373.6633 1373.6351 21 0 K.LEETTYTDAFGK.T (Ions score 90) 146 - 151 382.2118 762.4090 762.3912 23 0 R.TWETVK.R (Ions score 21) 146 - 152 460.2639 918.5132 918.4923 23 1 R.TWETVKR.V (Ions score 31) 158 - 172 742.9407 1483.8669 1483.8358 21 0 K.SVSADGVAVIAVLQR.T (Ions score 145) 173 - 183 680.8821 1359.7496 1359.7221 20 0 R…
20	hypothetical protein RCJMB04_5n23 [Gallus gallus]	305	Start - End Observed Mr(expt) Mr(calc) ppm Miss Sequence 13 - 27 885.9707 1769.9268 1769.8908 20 1 R.KIQVLQQQADDAEER.A (Ions score 30) 13 - 27 590.9835 1769.9287 1769.8908 21 1 R.KIQVLQQQADDAEER.A (Ions score 69) 14 - 27 821.9221 1641.8297 1641.7958 21 0 K.IQVLQQQADDAEER.A (Ions score 120) 14 - 30 662.3409 1984.0010 1983.9610 20 1 K.IQVLQQQADDAEERADR.L (Ions score 31) 41 - 54 793.9140 1585.8134 1…
21	guanidinoacetate N-methyltransferase [Gallus gallus]	551	Start - End Observed Mr(expt) Mr(calc) ppm Miss Sequence 43 - 58 910.4631 1818.9116 1818.8974 8 0 R.WETPYMHSLAIVASSK.G (Ions score 65) 43 - 58 607.3116 1818.9131 1818.8974 9 0 R.WETPYMHSLAIVASSK.G (Ions score 35) 43 - 58 918.4601 1834.9057 1834.8923 7 0 R.WETPYMHSLAIVASSK.G Oxidation (M) (Ions score 10) 43 - 58 612.6435 1834.9088 1834.8923 9 0 R.WETPYMHSLAIVASSK.G Oxidation (M) (Ions score 25) 16…
22	sepiapterin reductase [Gallus gallus]	635	Start - End Observed Mr(expt) Mr(calc) ppm Miss Sequence 12 - 24 675.3515 1348.6884 1348.6558 24 0 R.WAAASCVLTGASR.G (Ions score 94) 50 - 62 700.8881 1399.7616 1399.7307 22 0 R.SEEALAQLAAELR.D (Ions score 12) 50 - 62 467.5954 1399.7643 1399.7307 24 0 R.SEEALAQLAAELR.D (Ions score 37) 50 - 62 700.8896 1399.7647 1399.7307 24 0 R.SEEALAQLAAELR.D (Ions score 83) 92 - 101 525.7950 1049.5754 1049.5506 …
23	phosphoglycerate mutase 1 [Gallus gallus]	396	Start - End Observed Mr(expt) Mr(calc) ppm Miss Sequence 6 - 10 300.2181 598.4216 598.4166 8 0 R.LVLVR.H (Ions score 3) 6 - 10 300.2181 598.4216 598.4166 8 0 R.LVLVR.H (Ions score 29) 11 - 21 656.8111 1311.6077 1311.5956 9 0 R.HGESAWNLENR.F (Ions score 8) 11 - 21 656.8111 1311.6077 1311.5956 9 0 R.HGESAWNLENR.F (Ions score 24) 11 - 21 438.2110 1311.6112 1311.5956 12 0 R.HGESAWNLENR.F (Ions score …
24	heme-binding protein 1 [Gallus gallus]	88	Start - End Observed Mr(expt) Mr(calc) ppm Miss Sequence 8 - 16 458.7650 915.5155 915.5138 2 0 R.SVLVTGANR.G (Ions score 31) 160 - 173 665.3958 1328.7771 1328.7663 8 0 K.AAIVNISSIGGSIK.E (Ions score 10) 160 - 173 665.3958 1328.7771 1328.7663 8 0 K.AAIVNISSIGGSIK.E (Ions score 28) 160 - 173 665.3958 1328.7771 1328.7663 8 0 K.AAIVNISSIGGSIK.E (Ions score 31) 191 - 198 452.7394 903.4642 903.4596 5 0…
25	hypothetical protein [Gallus gallus]	58	Start - End Observed Mr(expt) Mr(calc) ppm Miss Sequence 11 - 21 656.8083 1311.6020 1311.5956 5 0 R.HGESAWNLENR.F (Ions score 53) 91 - 100 537.2933 1072.5721 1072.5665 5 0 R.HYGALTGLNK.A (Ions score 33) 181 - 191 575.8455 1149.6765 1149.6618 13 0 R.VLIAAHGNSLR.G (Ions score 13) 242 - 251 488.2515 974.4884 974.4855 3 0 K.AMEAVAAQGK.V (Ions score 27)
26	SH3 domain-binding glutamic acid-rich-like protein [Gallus gallus]	325	Start - End Observed Mr(expt) Mr(calc) ppm Miss Sequence 2 - 17 812.4766 1622.9387 1622.9243 9 1 M.VIKVYIASSSGSTAIK.K (Ions score 41) 2 - 17 541.9870 1622.9392 1622.9243 9 1 M.VIKVYIASSSGSTAIK.K (Ions score 33) 5 - 17 642.3522 1282.6899 1282.6769 10 0 K.VYIASSSGSTAIK.K (Ions score 35) 5 - 18 471.2648 1410.7727 1410.7718 1 1 K.VYIASSSGSTAIKK.Q (Ions score 11) 5 - 18 706.3989 1410.7832 1410.7718 8 …
27	fatty acid-binding protein, brain [Gallus gallus]	85	Start - End Observed Mr(expt) Mr(calc) ppm Miss Sequence 11 - 22 490.5570 1468.6493 1468.6293 14 0 K.LADSHNFDEYMK.A (Ions score 12) 23 - 31 469.2513 936.4879 936.4851 3 0 K.ALGVGFAMR.Q Oxidation (M) (Ions score 15) 32 - 49 624.6783 1871.0132 1871.0000 7 1 R.QVGNVTKPTVIISSEGDK.V (Ions score 26) 60 - 66 419.7219 837.4293 837.4232 7 0 K.NTEISFK.L (Ions score 29) 67 - 79 762.3313 1522.6480 1522.6423 …
28	lamin-A [Gallus gallus]	14	Start - End Observed Mr(expt) Mr(calc) ppm Miss Sequence 50 - 59 551.3064 1100.5982 1100.5826 14 0 R.SLELENAGLR.L (Ions score 51) 62 - 71 574.7999 1147.5852 1147.5721 11 0 R.ITESEEVVSR.E (Ions score 66) 156 - 162 437.2293 872.4441 872.4352 10 0 R.NLENEVR.D (Ions score 22) 171 - 180 523.3016 1044.5886 1044.5815 7 1 K.LEGALSEAKK.Q (Ions score 19) 225 - 232 458.2543 914.4941 914.4821 13 0 R.LVEIDNGR…
29	electron transfer flavoprotein-ubiquinone oxidoreductase, mitochondrial [Gallus gallus]	969	Start - End Observed Mr(expt) Mr(calc) ppm Miss Sequence 44 - 53 619.8362 1237.6579 1237.6568 1 0 R.ITTHYTIHPR.D (Ions score 54) 44 - 53 413.5612 1237.6617 1237.6568 4 0 R.ITTHYTIHPR.D (Ions score 38) 59 - 66 510.7329 1019.4512 1019.4494 2 0 R.WEGVNMER.F (Ions score 26) 59 - 66 518.7313 1035.4481 1035.4444 4 0 R.WEGVNMER.F Oxidation (M) (Ions score 25) 89 - 98 543.3201 1084.6256 1084.6240 1 1 R.L…
30	long-chain specific acyl-CoA dehydrogenase, mitochondrial [Gallus gallus]	159	Start - End Observed Mr(expt) Mr(calc) ppm Miss Sequence 52 - 62 455.5707 1363.6902 1363.6884 1 1 R.KIFSSDHDIFR.E (Ions score 31) 53 - 62 412.8727 1235.5961 1235.5935 2 0 K.IFSSDHDIFR.E (Ions score 13) 89 - 93 352.6843 703.3540 703.3541 -0 0 R.ELWEK.A (Ions score 19) 94 - 107 677.8900 1353.7655 1353.7616 3 0 K.AGQQGLLGVAIAEK.H (Ions score 71) 158 - 166 495.7739 989.5332 989.5368 -4 0 R.FIPQMVAGK.…
31	chloride intracellular channel protein 2 [Gallus gallus]	492	Start - End Observed Mr(expt) Mr(calc) ppm Miss Sequence 5 - 16 476.6121 1426.8145 1426.8071 5 1 R.PVKEPEIELFVK.A (Ions score 44) 17 - 32 603.2681 1806.7824 1806.7778 3 0 K.AGLDGENIGNCPFCQR.L (Ions score 35) 17 - 32 904.4008 1806.7871 1806.7778 5 0 K.AGLDGENIGNCPFCQR.L (Ions score 91) 33 - 40 533.3162 1064.6179 1064.6093 8 0 R.LFMVLWLK.G Oxidation (M) (Ions score 6) 44 - 53 592.2939 1182.5732 118…
32	ES1 protein homolog, mitochondrial [Gallus gallus]	213	Start - End Observed Mr(expt) Mr(calc) ppm Miss Sequence 64 - 85 799.0489 2394.1248 2394.1097 6 0 R.GGAEVQMYAPDVPQMHVVDHSK.G (Ions score 16) 64 - 85 799.0489 2394.1248 2394.1097 6 0 R.GGAEVQMYAPDVPQMHVVDHSK.G (Ions score 33) 64 - 85 799.0489 2394.1248 2394.1097 6 0 R.GGAEVQMYAPDVPQMHVVDHSK.G (Ions score 26) 64 - 85 799.0489 2394.1248 2394.1097 6 0 R.GGAEVQMYAPDVPQMHVVDHSK.G (Ions score 43) 64 - 8…
33	dodecenoyl-Coenzyme A delta isomerase (3,2 trans-enoyl-Coenzyme A isomerase) [Gallus gallus]	379	Start - End Observed Mr(expt) Mr(calc) ppm Miss Sequence 53 - 67 782.4231 1562.8316 1562.8226 6 0 K.ILVELDTSSGVATMK.F (Ions score 71) 53 - 67 790.4193 1578.8241 1578.8175 4 0 K.ILVELDTSSGVATMK.F Oxidation (M) (Ions score 50) 99 - 108 520.8301 1039.6457 1039.6390 6 0 R.GLIITSAIPR.V (Ions score 40) 99 - 108 520.8301 1039.6457 1039.6390 6 0 R.GLIITSAIPR.V (Ions score 56) 99 - 108 520.8301 1039.6457 …
34	hypothetical protein [Gallus gallus]	647	Start - End Observed Mr(expt) Mr(calc) ppm Miss Sequence 28 - 39 670.8591 1339.7036 1339.7024 1 0 K.GSVPLDTITFYK.V (Ions score 32) 28 - 39 670.8591 1339.7036 1339.7024 1 0 K.GSVPLDTITFYK.V (Ions score 42) 44 - 50 435.7827 869.5509 869.5487 2 1 K.HKFVLVK.F (Ions score 11) 46 - 50 303.2047 604.3948 604.3948 -0 0 K.FVLVK.F (Ions score 22) 51 - 60 624.2840 1246.5534 1246.5506 2 0 K.FDTQYPYGEK.Q (Ions…
35	cathepsin B precursor [Gallus gallus]	530	Start - End Observed Mr(expt) Mr(calc) ppm Miss Sequence 161 - 165 377.6796 753.3446 753.3446 0 0 R.YWTER.G (Ions score 17) 166 - 180 526.2578 1575.7516 1575.7464 3 0 R.GLVSGGLYDSHVGCR.A (Ions score 33) 166 - 180 788.8854 1575.7562 1575.7464 6 0 R.GLVSGGLYDSHVGCR.A (Ions score 73) 211 - 221 662.7872 1323.5599 1323.5554 3 0 R.HCEPGYSPSYK.E (Ions score 33) 211 - 224 848.8725 1695.7304 1695.7199 6 1…
36	mitochondrial inner membrane protein [Gallus gallus]	31	Start - End Observed Mr(expt) Mr(calc) ppm Miss Sequence 79 - 85 397.2161 792.4176 792.4017 20 0 K.AIPYSDK.L (Ions score 16) 86 - 102 915.4951 1828.9756 1828.9797 -2 0 K.LFEMALGPAPYSVPIPK.K (Ions score 33) 103 - 111 497.8127 993.6109 993.5971 14 1 K.KPVQQGPLK.I (Ions score 10) 112 - 120 482.2709 962.5273 962.5107 17 0 K.ISSVAEVMK.E (Ions score 43) 112 - 120 490.2675 978.5204 978.5056 15 0 K.ISSVA…
37	mitochondrial inner membrane protein [Gallus gallus]	24	Start - End Observed Mr(expt) Mr(calc) ppm Miss Sequence 103 - 111 497.8074 993.6002 993.5971 3 1 K.KPVQQGPLK.I (Ions score 17) 112 - 120 482.2643 962.5141 962.5107 4 0 K.ISSVAEVMK.E (Ions score 26) 112 - 120 490.2618 978.5089 978.5056 3 0 K.ISSVAEVMK.E Oxidation (M) (Ions score 36) 236 - 244 537.7963 1073.5780 1073.5717 6 1 R.TLEEALKDR.R (Ions score 18) 247 - 257 572.3175 1142.6205 1142.6183 2 0…
38	desmin [Gallus gallus]	53	Start - End Observed Mr(expt) Mr(calc) ppm Miss Sequence 8 - 19 611.8179 1221.6213 1221.6143 6 0 R.TFGGGTSPVFPR.A (Ions score 68) 41 - 51 590.3243 1178.6340 1178.6295 4 0 R.TSAVPTLSTFR.T (Ions score 33) 89 - 101 794.4017 1586.7889 1586.7900 -1 1 R.TNEKVELQELNDR.F (Ions score 6) 89 - 101 529.9388 1586.7947 1586.7900 3 1 R.TNEKVELQELNDR.F (Ions score 10) 93 - 101 558.2887 1114.5628 1114.5618 1 0 K.…
39	adenosine kinase [Gallus gallus]	96	Start - End Observed Mr(expt) Mr(calc) ppm Miss Sequence 11 - 16 364.2400 726.4655 726.4639 2 1 K.LKLEPK.Q (Ions score 15) 59 - 68 424.5738 1270.6996 1270.6921 6 1 K.HKELFEELVK.K (Ions score 1) 86 - 96 689.3545 1376.6944 1376.6911 2 0 K.VAQWMIQNPYK.A (Ions score 53) 97 - 106 536.2704 1070.5263 1070.5219 4 0 K.AATFFGCIGK.D (Ions score 33) 147 - 159 697.8591 1393.7037 1393.7023 1 0 R.SLVANLAAANCYK.…
40	dihydropyrimidinase [Gallus gallus]	108	Start - End Observed Mr(expt) Mr(calc) ppm Miss Sequence 221 - 238 910.4861 1818.9576 1818.9550 1 0 K.AAVAGGTTMIIDFAIPQK.G Oxidation (M) (Ions score 8) 239 - 248 570.2795 1138.5444 1138.5329 10 0 K.GCSLIEAFDK.W (Ions score 11) 292 - 297 395.6862 789.3578 789.3553 3 0 K.MFMAYK.D (Ions score 19) 468 - 476 497.7679 993.5212 993.5131 8 1 K.ALGKDDFTK.I (Ions score 23) 488 - 494 439.7282 877.4419 877.4…
41	hypothetical protein RCJMB04_1j22 [Gallus gallus]	412	Start - End Observed Mr(expt) Mr(calc) ppm Miss Sequence 6 - 14 349.1927 1044.5562 1044.5564 -0 1 R.DVASEQLKR.W (Ions score 5) 6 - 14 523.2862 1044.5579 1044.5564 1 1 R.DVASEQLKR.W (Ions score 8) 20 - 38 609.6498 1825.9275 1825.9170 6 1 R.GSQKPDALTTGAGNPIGDK.L (Ions score 40) 39 - 47 500.7860 999.5575 999.5535 4 0 K.LNIMTVGPR.G (Ions score 42) 39 - 47 508.7825 1015.5505 1015.5484 2 0 K.LNIMTVGPR.…
42	3-hydroxy-3-methylglutaryl-coenzyme A synthase [Gallus gallus]	195	Start - End Observed Mr(expt) Mr(calc) ppm Miss Sequence 44 - 51 419.7013 837.3880 837.3868 1 0 R.YDGVEAGK.Y (Ions score 21) 87 - 94 459.2467 916.4789 916.4767 2 0 R.LSWDAIGR.L (Ions score 36) 95 - 105 602.3273 1202.6400 1202.6394 0 0 R.LEVGTETVIDK.S (Ions score 84) 95 - 105 602.3273 1202.6400 1202.6394 0 0 R.LEVGTETVIDK.S (Ions score 37) 111 - 118 504.7826 1007.5507 1007.5474 3 0 K.TVLMELFR.E (I…
43	glutamine synthetase [Gallus gallus]	108	Start - End Observed Mr(expt) Mr(calc) ppm Miss Sequence 45 - 51 388.2191 774.4236 774.4236 0 0 R.LTDIGTR.K (Ions score 19) 52 - 62 455.5705 1363.6898 1363.6884 1 1 R.KIFSSDHDIFR.E (Ions score 39) 53 - 62 618.8022 1235.5898 1235.5935 -3 0 K.IFSSDHDIFR.E (Ions score 46) 53 - 62 412.8721 1235.5945 1235.5935 1 0 K.IFSSDHDIFR.E (Ions score 30) 89 - 93 352.6875 703.3604 703.3541 9 0 R.ELWEK.A (Ions sc…
44	malate dehydrogenase, cytoplasmic [Gallus gallus]	724	Start - End Observed Mr(expt) Mr(calc) ppm Miss Sequence 67 - 79 752.8994 1503.7843 1503.7821 1 1 R.EVIPTDKEEVAFK.D (Ions score 29) 67 - 79 752.8994 1503.7843 1503.7821 1 1 R.EVIPTDKEEVAFK.D (Ions score 55) 67 - 79 502.2692 1503.7859 1503.7821 3 1 R.EVIPTDKEEVAFK.D (Ions score 15) 67 - 79 502.2692 1503.7859 1503.7821 3 1 R.EVIPTDKEEVAFK.D (Ions score 11) 80 - 92 700.3883 1398.7621 1398.7541 6 0 K…
45	fructose 1,6-bisphosphatase [Gallus gallus]	1132	Start - End Observed Mr(expt) Mr(calc) ppm Miss Sequence 5 - 16 678.8287 1355.6429 1355.6391 3 0 R.SAFDTDVITMTR.F (Ions score 65) 5 - 16 678.8287 1355.6429 1355.6391 3 0 R.SAFDTDVITMTR.F (Ions score 83) 5 - 16 686.8263 1371.6380 1371.6340 3 0 R.SAFDTDVITMTR.F Oxidation (M) (Ions score 83) 17 - 23 434.2068 866.3990 866.3956 4 0 R.FVMEEGR.R (Ions score 25) 17 - 23 434.2068 866.3990 866.3956 4 0 R.F…
46	peroxiredoxin-6 [Gallus gallus]	58	Start - End Observed Mr(expt) Mr(calc) ppm Miss Sequence 41 - 52 698.3344 1394.6543 1394.6500 3 0 R.DFTPVCTTELGR.A (Ions score 51) 56 - 62 396.2188 790.4230 790.4225 1 0 K.LAPEFSK.R (Ions score 37) 56 - 62 396.2188 790.4230 790.4225 1 0 K.LAPEFSK.R (Ions score 30) 84 - 96 731.8455 1461.6764 1461.6736 2 0 K.DINAYNGDQPVEK.L (Ions score 77) 97 - 105 507.3036 1012.5927 1012.5957 -3 0 K.LPFPIIADK.D (I…
47	voltage-dependent anion-selective channel protein 1 [Gallus gallus]	295	Start - End Observed Mr(expt) Mr(calc) ppm Miss Sequence 21 - 28 427.7434 853.4722 853.4698 3 0 K.GYGFGLIK.L (Ions score 11) 21 - 28 427.7434 853.4722 853.4698 3 0 K.GYGFGLIK.L (Ions score 19) 33 - 53 721.0023 2159.9850 2159.9818 1 1 K.TKSENGLEFTSSGSANSETSK.V (Ions score 17) 35 - 53 966.4277 1930.8408 1930.8392 1 0 K.SENGLEFTSSGSANSETSK.V (Ions score 40) 64 - 74 701.8397 1401.6649 1401.6639 1 0 R…
48	fatty acid-binding protein, brain [Gallus gallus]	276	Start - End Observed Mr(expt) Mr(calc) ppm Miss Sequence 11 - 22 490.5537 1468.6393 1468.6293 7 0 K.LADSHNFDEYMK.A (Ions score 41) 11 - 22 735.3271 1468.6396 1468.6293 7 0 K.LADSHNFDEYMK.A (Ions score 94) 11 - 22 743.3229 1484.6312 1484.6242 5 0 K.LADSHNFDEYMK.A Oxidation (M) (Ions score 58) 11 - 22 495.8863 1484.6370 1484.6242 9 0 K.LADSHNFDEYMK.A Oxidation (M) (Ions score 29) 23 - 31 461.2560 9…
49	10 kDa heat shock protein, mitochondrial [Gallus gallus]	438	Start - End Observed Mr(expt) Mr(calc) ppm Miss Sequence 8 - 15 518.3058 1034.5970 1034.5913 6 1 R.KFLPLFDR.V (Ions score 24) 9 - 15 454.2578 906.5010 906.4963 5 0 K.FLPLFDR.V (Ions score 45) 9 - 15 454.2578 906.5010 906.4963 5 0 K.FLPLFDR.V (Ions score 7) 16 - 20 308.1965 614.3784 614.3752 5 0 R.VLVER.C (Ions score 22) 16 - 20 308.1965 614.3784 614.3752 5 0 R.VLVER.C (Ions score 25) 21 - 28 440.…
50	sarcosine dehydrogenase, mitochondrial [Gallus gallus]	633	Start - End Observed Mr(expt) Mr(calc) ppm Miss Sequence 163 - 168 324.6930 647.3715 647.3676 6 0 R.LMSLGK.V (Ions score 22) 203 - 217 784.8421 1567.6697 1567.6607 6 0 K.DGTMDPAGTCSTLAR.A Oxidation (M) (Ions score 16) 223 - 238 864.4626 1726.9106 1726.9036 4 0 R.GATIIENCPVTGIQVR.T (Ions score 66) 296 - 306 635.8353 1269.6561 1269.6499 5 0 R.IEGIQNMPNVR.D (Ions score 43) 296 - 306 643.8353 1285.65…
51	dimethylglycine dehydrogenase, mitochondrial [Gallus gallus]	1091	Start - End Observed Mr(expt) Mr(calc) ppm Miss Sequence 73 - 83 592.8511 1183.6877 1183.6812 5 0 K.AGLQDVVLLEK.S (Ions score 99) 110 - 116 416.2391 830.4636 830.4650 -2 0 K.IHAYSIK.L (Ions score 13) 117 - 138 622.8200 2487.2508 2487.2394 5 1 K.LYEKLEEETGQAVGFHQPGSIR.I (Ions score 7) 121 - 138 652.3279 1953.9620 1953.9545 4 0 K.LEEETGQAVGFHQPGSIR.I (Ions score 25) 139 - 150 682.3673 1362.7201 136…
52	histidine ammonia-lyase [Gallus gallus]	590	Start - End Observed Mr(expt) Mr(calc) ppm Miss Sequence 82 - 91 609.3422 1216.6698 1216.6604 8 0 K.LFTIVAWDPR.G (Ions score 19) 92 - 101 531.2646 1060.5146 1060.5302 -15 0 R.GYGQSIPPSR.D (Ions score 3) 92 - 101 531.2760 1060.5374 1060.5302 7 0 R.GYGQSIPPSR.D (Ions score 28) 92 - 101 531.2760 1060.5374 1060.5302 7 0 R.GYGQSIPPSR.D (Ions score 17) 102 - 110 585.2710 1168.5274 1168.5189 7 0 R.DFPPD…
53	elongation factor 2 [Gallus gallus]	499	Start - End Observed Mr(expt) Mr(calc) ppm Miss Sequence 2 - 10 546.2979 1090.5813 1090.5771 4 0 M.VNFTVDQIR.A (Ions score 8) 21 - 32 436.5565 1306.6476 1306.6452 2 0 R.NMSVIAHVDHGK.S (Ions score 14) 33 - 42 562.2869 1122.5593 1122.5591 0 0 K.STLTDSLVCK.A (Ions score 11) 43 - 50 379.7308 757.4470 757.4446 3 0 K.AGIIASAR.A (Ions score 29) 227 - 235 551.7674 1101.5202 1101.5165 3 0 K.QFAEMYVAK.F Ox…
54	glycine dehydrogenase [decarboxylating], mitochondrial precursor [Gallus gallus]	122	Start - End Observed Mr(expt) Mr(calc) ppm Miss Sequence 67 - 83 932.9564 1863.8981 1863.8958 1 0 R.EMLSAVGVQSVEELMDK.T (Ions score 42) 209 - 214 392.7063 783.3981 783.3915 8 0 K.FYIDAR.C (Ions score 26) 232 - 241 387.5210 1159.5411 1159.5332 7 0 K.LPHEMDFSGK.D (Ions score 10) 232 - 241 588.7734 1175.5322 1175.5281 4 0 K.LPHEMDFSGK.D Oxidation (M) (Ions score 6) 361 - 389 1010.1545 3027.4417 3027…
55	elongation factor 2 [Gallus gallus]	90	Start - End Observed Mr(expt) Mr(calc) ppm Miss Sequence 2 - 10 546.2994 1090.5842 1090.5771 7 0 M.VNFTVDQIR.A (Ions score 49) 21 - 32 436.5588 1306.6546 1306.6452 7 0 R.NMSVIAHVDHGK.S (Ions score 22) 43 - 50 379.7333 757.4521 757.4446 10 0 K.AGIIASAR.A (Ions score 33) 288 - 299 747.9096 1493.8047 1493.7952 6 0 R.TFCQLILDPIFK.V (Ions score 26) 410 - 415 380.6960 759.3775 759.3704 9 0 R.FYAFGR.V (…
56	ovoinhibitor precursor [Gallus gallus]	137	Start - End Observed Mr(expt) Mr(calc) ppm Miss Sequence 38 - 47 574.7651 1147.5156 1147.5081 7 0 K.DGTSWVACPR.N (Ions score 35) 48 - 71 926.7533 2777.2380 2777.2207 6 1 R.NLKPVCGTDGSTYSNECGICLYNR.E (Ions score 77) 152 - 161 554.2742 1106.5338 1106.5278 5 0 K.LEIGSVDCSK.Y (Ions score 49) 172 - 178 408.7258 815.4371 815.4324 6 0 R.TLVACPR.I (Ions score 19) 347 - 358 761.3397 1520.6649 1520.6599 3 …
57	S-adenosylmethionine synthase isoform type-1 [Gallus gallus]	137	Start - End Observed Mr(expt) Mr(calc) ppm Miss Sequence 241 - 250 586.3281 1170.6416 1170.6145 23 0 R.TIYHLQPSGR.F (Ions score 54) 251 - 265 715.8890 1429.7634 1429.7314 22 0 R.FVIGGPQGDAGVTGR.K (Ions score 73) 345 - 352 483.7962 965.5779 965.5546 24 0 K.ELLDIVHK.N (Ions score 61) 345 - 352 322.8669 965.5790 965.5546 25 0 K.ELLDIVHK.N (Ions score 16) 384 - 392 568.2890 1134.5634 1134.5346 25 0 R…
58	fumarylacetoacetase (Fumarylacetoacetate hydrolase) (Beta-diketonase) (FAA) [Gallus gallus]	259	Start - End Observed Mr(expt) Mr(calc) ppm Miss Sequence 2 - 8 423.2340 844.4535 844.4443 11 0 M.SFIHVDK.D (Ions score 4) 9 - 25 978.4828 1954.9511 1954.9425 4 0 K.DSDFPLQNLPYGVFSTR.E (Ions score 14) 9 - 25 978.4828 1954.9511 1954.9425 4 0 K.DSDFPLQNLPYGVFSTR.E (Ions score 39) 48 - 57 534.3075 1066.6004 1066.5923 8 0 K.HLFNGPALAK.H (Ions score 3) 48 - 57 534.3075 1066.6004 1066.5923 8 0 K.HLFNGPA…
59	cyclophilin [Gallus gallus]	95	Start - End Observed Mr(expt) Mr(calc) ppm Miss Sequence 2 - 14 477.2584 1428.7533 1428.7222 22 1 M.SHPSPVERPGNPR.N (Ions score 12) 18 - 28 613.3092 1224.6038 1224.5775 21 0 R.AFFDVDIGGER.V (Ions score 65) 32 - 43 695.9157 1389.8168 1389.7908 19 0 R.IVFELFADIVPK.T (Ions score 41) 32 - 43 695.9167 1389.8189 1389.7908 20 0 R.IVFELFADIVPK.T (Ions score 37) 32 - 43 695.9176 1389.8207 1389.7908 22 0 R…
60	hypothetical protein [Gallus gallus]	185	Start - End Observed Mr(expt) Mr(calc) ppm Miss Sequence 133 - 148 783.9381 1565.8616 1565.8236 24 0 K.SIIGMGTGAGAYVLTR.F (Ions score 114) 199 - 212 588.6352 1762.8838 1762.8387 26 0 K.EEIHSNHDLIHTYR.Q (Ions score 49) 199 - 212 441.7293 1762.8881 1762.8387 28 0 K.EEIHSNHDLIHTYR.Q (Ions score 21) 286 - 300 787.8843 1573.7541 1573.7229 20 0 K.MADCGGLPQVSQPAK.L Oxidation (M) (Ions score 54) 301 - 30…
61	adenosine 5-diphosphosugar pyrophosphatase, partial [Gallus gallus]	504	Start - End Observed Mr(expt) Mr(calc) ppm Miss Sequence 146 - 152 307.1822 918.5248 918.4923 35 1 R.TWETVKR.V (Ions score 27) 146 - 152 460.2702 918.5258 918.4923 36 1 R.TWETVKR.V (Ions score 26) 158 - 172 742.9567 1483.8988 1483.8358 42 0 K.SVSADGVAVIAVLQR.T (Ions score 138) 173 - 183 454.2671 1359.7794 1359.7221 42 0 R.TLHYDCIVLVK.Q (Ions score 36) 173 - 183 680.8974 1359.7802 1359.7221 43 0 R…
62	ribokinase [Gallus gallus]	378	Start - End Observed Mr(expt) Mr(calc) ppm Miss Sequence 54 - 62 458.7778 915.5410 915.5025 42 0 R.AGETILGQK.F (Ions score 51) 63 - 70 436.7545 871.4945 871.4592 40 0 K.FFIGFGGK.G (Ions score 43) 85 - 90 361.2134 720.4122 720.3840 39 0 K.TSLICK.V (Ions score 34) 94 - 105 671.8445 1341.6744 1341.6201 40 0 K.DSFGNDYVANLK.K (Ions score 97) 94 - 106 735.8948 1469.7750 1469.7150 41 1 K.DSFGNDYVANLKK.N…
63	F-actin-capping protein subunit alpha-1 [Gallus gallus]	53	Start - End Observed Mr(expt) Mr(calc) ppm Miss Sequence 20 - 37 697.0404 2088.0994 2088.0065 44 0 K.FITHAPPGEFNEVFNDVR.L (Ions score 46) 38 - 47 599.3745 1196.7344 1196.6877 39 0 R.LLLNNDNLLR.E (Ions score 62) 48 - 66 714.3591 2140.0556 2139.9684 41 0 R.EGAAHAFAQYNMDQFTPVK.I Oxidation (M) (Ions score 47) 98 - 102 344.1943 686.3741 686.3500 35 0 K.FDHLR.K (Ions score 18) 98 - 102 344.1958 686.377…
64	guanidinoacetate N-methyltransferase [Gallus gallus]	249	Start - End Observed Mr(expt) Mr(calc) ppm Miss Sequence 69 - 73 323.1700 644.3255 644.3031 35 0 K.DHAFR.L (Ions score 23) 74 - 94 797.4696 2389.3869 2389.2828 44 1 R.LLRPGGVLTYCNLTSWGELLK.G (Ions score 48) 74 - 94 797.4708 2389.3907 2389.2828 45 1 R.LLRPGGVLTYCNLTSWGELLK.G (Ions score 30) 77 - 94 1004.5563 2007.0980 2007.0135 42 0 R.PGGVLTYCNLTSWGELLK.G (Ions score 25) 103 - 118 935.0009 1867.98…
65	sulfotransferase 1B [Gallus gallus]	351	Start - End Observed Mr(expt) Mr(calc) ppm Miss Sequence 12 - 29 688.0560 2061.1461 2061.0531 45 1 R.VDNFQSRPEDIVVATFPK.S (Ions score 43) 60 - 85 915.1630 2742.4671 2742.3431 45 0 R.VPMLEFVAPGEMPAGTEVLATMPSPR.V Oxidation (M) (Ions score 31) 60 - 85 915.1640 2742.4702 2742.3431 46 0 R.VPMLEFVAPGEMPAGTEVLATMPSPR.V Oxidation (M) (Ions score 21) 60 - 85 920.4946 2758.4619 2758.3380 45 0 R.VPMLEFVAPGE…
66	translationally-controlled tumor protein homolog [Gallus gallus]	90	Start - End Observed Mr(expt) Mr(calc) ppm Miss Sequence 1 - 5 348.2117 694.4088 694.3836 36 0 -.MIIYR.D (Ions score 20) 6 - 19 875.9024 1749.7903 1749.7226 39 0 R.DCISQDEMFSDIYK.I (Ions score 104) 6 - 19 883.8996 1765.7846 1765.7175 38 0 R.DCISQDEMFSDIYK.I Oxidation (M) (Ions score 102) 22 - 34 709.3798 1416.7450 1416.6919 38 0 R.EVANGLCLEVEGK.M (Ions score 105) 39 - 85 1210.1353 4836.5121 4836.…
67	glia maturation factor beta [Gallus gallus]	28	Start - End Observed Mr(expt) Mr(calc) ppm Miss Sequence 41 - 64 698.1302 2788.4917 2788.3766 41 1 K.QLVVLDEEHEGISPDELKDELPER.Q (Ions score 32) 41 - 64 930.5066 2788.4981 2788.3766 44 1 K.QLVVLDEEHEGISPDELKDELPER.Q (Ions score 11) 125 - 135 703.3606 1404.7066 1404.6521 39 0 R.NTEDLTEEWLR.E (Ions score 80) 138 - 142 310.6741 619.3336 619.3118 35 0 K.LGFFH.- (Ions score 32)
68	thioredoxin [Gallus gallus]	49	Start - End Observed Mr(expt) Mr(calc) ppm Miss Sequence 4 - 16 696.8765 1391.7385 1391.6932 33 0 K.SVGNLADFEAELK.A (Ions score 76) 37 - 48 385.4556 1537.7931 1537.7421 33 1 K.MIKPFFHSLCDK.F Oxidation (M) (Ions score 15) 37 - 48 513.6052 1537.7937 1537.7421 34 1 K.MIKPFFHSLCDK.F Oxidation (M) (Ions score 32) 40 - 48 384.1956 1149.5649 1149.5277 32 0 K.PFFHSLCDK.F (Ions score 4) 73 - 81 619.2915 1…
69	glutamine synthetase [Gallus gallus]	171	Start - End Observed Mr(expt) Mr(calc) ppm Miss Sequence 26 - 41 944.9849 1887.9552 1887.9301 13 0 K.VQAMYIWIDGTGEHLR.C (Ions score 50) 26 - 41 630.3266 1887.9580 1887.9301 15 0 K.VQAMYIWIDGTGEHLR.C (Ions score 54) 81 - 86 346.6862 691.3579 691.3475 15 0 R.PAAMFR.D (Ions score 3) 81 - 86 354.6851 707.3556 707.3425 19 0 R.PAAMFR.D Oxidation (M) (Ions score 6) 96 - 103 504.2915 1006.5684 1006.5521 …
70	phosphatidylethanolamine-binding protein 1 [Gallus gallus]	419	Start - End Observed Mr(expt) Mr(calc) ppm Miss Sequence 27 - 39 718.8882 1435.7619 1435.7558 4 1 R.VKYGSVEIDELGK.V (Ions score 44) 27 - 39 479.5956 1435.7648 1435.7558 6 1 R.VKYGSVEIDELGK.V (Ions score 24) 29 - 39 605.3074 1208.6002 1208.5925 6 0 K.YGSVEIDELGK.V (Ions score 72) 40 - 49 393.5568 1177.6486 1177.6568 -7 0 K.VLTPTQVQHR.P (Ions score 0) 40 - 62 898.1112 2691.3118 2691.3075 2 1 K.VLTP…
71	translationally-controlled tumor protein homolog [Gallus gallus]	50	Start - End Observed Mr(expt) Mr(calc) ppm Miss Sequence 1 - 5 348.1974 694.3803 694.3836 -5 0 -.MIIYR.D (Ions score 6) 1 - 5 356.1963 710.3780 710.3785 -1 0 -.MIIYR.D Oxidation (M) (Ions score 12) 6 - 19 875.8716 1749.7287 1749.7226 4 0 R.DCISQDEMFSDIYK.I (Ions score 100) 6 - 19 883.8708 1765.7271 1765.7175 5 0 R.DCISQDEMFSDIYK.I Oxidation (M) (Ions score 58) 6 - 19 883.8708 1765.7271 1765.7175 …
72	sorcin [Gallus gallus]	216	Start - End Observed Mr(expt) Mr(calc) ppm Miss Sequence 57 - 76 762.7085 2285.1037 2285.0933 5 1 R.CLTQSGIAGAYKPFNLETCR.L (Ions score 36) 77 - 84 489.7611 977.5076 977.5038 4 0 R.LMISMLDR.D (Ions score 45) 77 - 84 497.7597 993.5049 993.4987 6 0 R.LMISMLDR.D Oxidation (M) (Ions score 10) 77 - 84 497.7597 993.5049 993.4987 6 0 R.LMISMLDR.D Oxidation (M) (Ions score 43) 77 - 84 505.7552 1009.4959 1…
73	sorcin [Gallus gallus]	51	Start - End Observed Mr(expt) Mr(calc) ppm Miss Sequence 107 - 116 632.7962 1263.5778 1263.5633 12 0 K.QHFVNFDSDR.S (Ions score 15) 128 - 135 455.2340 908.4535 908.4538 -0 0 K.ALTNMGFR.L (Ions score 16) 136 - 146 571.8319 1141.6491 1141.6455 3 0 R.LSPQAVSAITR.R (Ions score 53) 154 - 165 752.8577 1503.7009 1503.6738 18 0 K.ITFDDYIACCVK.L (Ions score 32) 168 - 174 448.7196 895.4247 895.4222 3 0 R.A…
74	alanyl-tRNA synthetase, cytoplasmic [Gallus gallus]	623	Start - End Observed Mr(expt) Mr(calc) ppm Miss Sequence 14 - 19 408.7248 815.4351 815.4218 16 0 R.FIDFFK.E (Ions score 23) 82 - 90 506.7465 1011.4784 1011.4621 16 0 K.HNDLDDVGK.D (Ions score 22) 117 - 124 443.7908 885.5670 885.5535 15 0 K.LALDLLTK.E (Ions score 44) 125 - 132 459.7436 917.4726 917.4607 13 0 K.EFGIPAER.L (Ions score 18) 154 - 165 685.8835 1369.7524 1369.7354 12 0 K.QIWLDLGLAEGR.I …
75	mitochondrial inner membrane protein [Gallus gallus]	40	Start - End Observed Mr(expt) Mr(calc) ppm Miss Sequence 79 - 85 397.2154 792.4162 792.4017 18 0 K.AIPYSDK.L (Ions score 6) 86 - 102 915.5098 1829.0050 1828.9797 14 0 K.LFEMALGPAPYSVPIPK.K (Ions score 69) 103 - 111 497.8133 993.6121 993.5971 15 1 K.KPVQQGPLK.I (Ions score 19) 103 - 111 497.8133 993.6121 993.5971 15 1 K.KPVQQGPLK.I (Ions score 27) 112 - 120 482.2710 962.5275 962.5107 18 0 K.ISSVAE…
76	serum albumin precursor [Gallus gallus]	26	Start - End Observed Mr(expt) Mr(calc) ppm Miss Sequence 38 - 47 643.8261 1285.6377 1285.6190 15 1 R.YNDLKEETFK.A (Ions score 33) 48 - 60 756.4174 1510.8202 1510.7966 16 0 K.AVAMITFAQYLQR.C (Ions score 11) 109 - 120 682.7601 1363.5057 1363.4843 16 0 R.DSYGAMADCCSK.A (Ions score 6) 134 - 145 732.3777 1462.7408 1462.7205 14 0 K.VSQPDFVQPYQR.P (Ions score 25) 146 - 159 847.8890 1693.7635 1693.7366 1…
77	serum albumin precursor [Gallus gallus]	48	Start - End Observed Mr(expt) Mr(calc) ppm Miss Sequence 38 - 47 643.8252 1285.6358 1285.6190 13 1 R.YNDLKEETFK.A (Ions score 66) 48 - 60 756.4169 1510.8192 1510.7966 15 0 K.AVAMITFAQYLQR.C (Ions score 56) 72 - 79 444.2517 886.4888 886.4760 14 0 K.DVVDLAQK.C (Ions score 9) 109 - 120 682.7578 1363.5011 1363.4843 12 0 R.DSYGAMADCCSK.A (Ions score 40) 134 - 145 732.3762 1462.7379 1462.7205 12 0 K.VS…
78	trifunctional purine biosynthetic protein adenosine-3 [Gallus gallus]	132	Start - End Observed Mr(expt) Mr(calc) ppm Miss Sequence 5 - 13 429.2695 856.5244 856.5131 13 0 R.VLVIGSGGR.E (Ions score 25) 14 - 20 427.7367 853.4588 853.4446 17 0 R.EHALAWK.L (Ions score 30) 21 - 28 440.2643 878.5141 878.4974 19 0 K.LAQSPHVK.Q (Ions score 11) 29 - 44 759.3992 1516.7838 1516.7634 13 0 K.QVFVAPGNAGTANSGK.I (Ions score 23) 45 - 63 678.0162 2031.0269 2030.9956 15 0 K.ISNSAVSVSNHAA…
79	lamin-A [Gallus gallus]	58	Start - End Observed Mr(expt) Mr(calc) ppm Miss Sequence 12 - 24 592.3145 1182.6145 1182.5993 13 0 R.GGGPSGTPLSPTR.I (Ions score 36) 28 - 40 543.9494 1628.8264 1628.8005 16 1 R.LQEKEDLQELNDR.L (Ions score 45) 32 - 40 566.2776 1130.5407 1130.5204 18 0 K.EDLQELNDR.L (Ions score 58) 41 - 47 411.2492 820.4838 820.4694 18 0 R.LAVYIDK.V (Ions score 37) 50 - 59 551.3079 1100.6012 1100.5826 17 0 R.SLELEN…
80	sorting and assembly machinery component 50 homolog [Gallus gallus]	540	Start - End Observed Mr(expt) Mr(calc) ppm Miss Sequence 37 - 43 437.2430 872.4713 872.4603 13 0 K.QEILENK.D (Ions score 24) 44 - 57 526.6181 1576.8325 1576.8111 14 0 K.DVVVQHVHFDGLGR.T (Ions score 27) 58 - 72 610.3196 1827.9371 1827.9077 16 1 R.TRDDIIMYEIADVFK.A (Ions score 8) 93 - 97 303.1975 604.3805 604.3697 18 0 R.LGIFR.Q (Ions score 22) 159 - 168 589.3055 1176.5965 1176.5815 13 0 K.VTFQFSYG…
81	glutamine synthetase [Gallus gallus]	171	Start - End Observed Mr(expt) Mr(calc) ppm Miss Sequence 26 - 41 630.3255 1887.9547 1887.9301 13 0 K.VQAMYIWIDGTGEHLR.C (Ions score 60) 26 - 41 944.9860 1887.9574 1887.9301 14 0 K.VQAMYIWIDGTGEHLR.C (Ions score 40) 26 - 41 635.6577 1903.9513 1903.9251 14 0 K.VQAMYIWIDGTGEHLR.C Oxidation (M) (Ions score 61) 46 - 52 420.2229 838.4312 838.4185 15 0 R.TLDHEPK.S (Ions score 33) 81 - 86 346.6877 691.36…
82	3-ketoacyl-CoA thiolase, mitochondrial [Gallus gallus]	89	Start - End Observed Mr(expt) Mr(calc) ppm Miss Sequence 144 - 158 891.9661 1781.9177 1781.8723 25 0 K.LEDTLWEGLTDTYVK.I (Ions score 71)
83	galactose mutarotase (aldose 1-epimerase) [Gallus gallus]	166	Start - End Observed Mr(expt) Mr(calc) ppm Miss Sequence 7 - 23 626.9379 1877.7919 1877.7560 19 0 K.ENFGHMPMEDGGGEVEK.F Oxidation (M) (Ions score 8) 24 - 32 525.7909 1049.5672 1049.5506 16 0 K.FVLQSDSVR.V (Ions score 50) 70 - 80 405.5723 1213.6952 1213.6720 19 1 R.KHPFFGAVVGR.V (Ions score 51) 134 - 147 745.8665 1489.7185 1489.6936 17 0 R.LSPDGEEGYPGELK.V (Ions score 33) 228 - 234 385.2390 768.46…
84	alcohol dehydrogenase [NADP+] [Gallus gallus]	168	Start - End Observed Mr(expt) Mr(calc) ppm Miss Sequence 16 - 25 549.3470 1096.6795 1096.6645 14 0 K.IPLIGLGTWK.S (Ions score 22) 16 - 25 549.3470 1096.6795 1096.6645 14 0 K.IPLIGLGTWK.S (Ions score 57) 37 - 44 464.7535 927.4925 927.4814 12 0 K.YALSVGYR.H (Ions score 43) 74 - 82 547.8041 1093.5937 1093.5768 16 1 K.REDLFVTSK.L (Ions score 45) 75 - 82 469.7531 937.4917 937.4757 17 0 R.EDLFVTSK.L (I…
85	L-lactate dehydrogenase B chain [Gallus gallus]	249	Start - End Observed Mr(expt) Mr(calc) ppm Miss Sequence 8 - 22 727.9251 1453.8357 1453.8140 15 0 K.LITPVAAGSTVPSNK.I (Ions score 66) 43 - 57 844.9362 1687.8578 1687.8338 14 0 K.GLCDELALVDVLEDK.L (Ions score 42) 60 - 76 657.9943 1970.9611 1970.9343 14 0 K.GEMMDLQHGSLFLQTHK.I (Ions score 25) 77 - 90 747.9038 1493.7931 1493.7726 14 1 K.IVADKDYAVTANSK.I (Ions score 43) 77 - 90 498.9410 1493.8013 149…
86	glutathione S-transferase 2 [Gallus gallus]	80	Start - End Observed Mr(expt) Mr(calc) ppm Miss Sequence 1 - 11 676.8633 1351.7121 1351.6958 12 0 -.MVVTLGYWDIR.G (Ions score 28) 2 - 11 611.3466 1220.6787 1220.6554 19 0 M.VVTLGYWDIR.G (Ions score 59) 12 - 18 369.2318 736.4490 736.4344 20 0 R.GLAHAIR.L (Ions score 10) 12 - 18 369.2318 736.4490 736.4344 20 0 R.GLAHAIR.L (Ions score 26) 12 - 18 369.2318 736.4490 736.4344 20 0 R.GLAHAIR.L (Ions sco…
87	ubiquinol-cytochrome c reductase hinge protein [Gallus gallus]	125	Start - End Observed Mr(expt) Mr(calc) ppm Miss Sequence 35 - 43 581.2908 1160.5670 1160.5608 5 1 R.ERLELCDAR.V (Ions score 25) 35 - 43 581.2908 1160.5670 1160.5608 5 1 R.ERLELCDAR.V (Ions score 26) 37 - 43 438.7166 875.4187 875.4171 2 0 R.LELCDAR.V (Ions score 38) 37 - 43 438.7166 875.4187 875.4171 2 0 R.LELCDAR.V (Ions score 32) 48 - 65 750.3374 2247.9904 2247.9855 2 0 R.SHTEEQCTEELFDFLHAR.D (I…
88	phosphoglucomutase-1 [Gallus gallus]	1142	Start - End Observed Mr(expt) Mr(calc) ppm Miss Sequence 2 - 8 413.2480 824.4813 824.4756 7 0 M.VHIETVK.T (Ions score 53) 11 - 23 682.3547 1362.6949 1362.6892 4 1 K.AYADQKPGTSGLR.K (Ions score 43) 11 - 23 455.2412 1362.7018 1362.6892 9 1 K.AYADQKPGTSGLR.K (Ions score 46) 53 - 64 601.3132 1200.6118 1200.6099 2 0 R.QEATLVVGGDGR.F (Ions score 57) 53 - 64 601.3158 1200.6170 1200.6099 6 0 R.QEATLVVGGD…
89	fumarate hydratase, mitochondrial [Gallus gallus]	1098	Start - End Observed Mr(expt) Mr(calc) ppm Miss Sequence 49 - 58 607.8161 1213.6176 1213.5867 25 0 R.IEYDTFGELK.V (Ions score 82) 49 - 63 580.9759 1739.9059 1739.8618 25 1 R.IEYDTFGELKVPSDK.Y (Ions score 85) 92 - 97 324.7093 647.4041 647.4006 5 0 R.AFGILK.R (Ions score 24) 98 - 112 549.6233 1645.8482 1645.8060 26 1 K.RAAAEVNQDYGLDPK.I (Ions score 41) 99 - 112 745.8782 1489.7418 1489.7049 25 0 R.A…
90	4-hydroxyphenylpyruvate dioxygenase [Gallus gallus]	374	Start - End Observed Mr(expt) Mr(calc) ppm Miss Sequence 16 - 30 601.9942 1802.9607 1802.9257 19 0 R.FIHFHSITFWVGNAK.Q (Ions score 2) 40 - 48 549.2956 1096.5766 1096.5553 19 0 K.LGFEELAYR.G (Ions score 67) 56 - 63 304.1891 909.5456 909.5284 19 0 R.EVVSHVIK.Q (Ions score 33) 67 - 88 805.7526 2414.2359 2414.1974 16 0 K.IIFVLSSALNPGNEEMGEHMVK.H (Ions score 36) 67 - 88 811.0859 2430.2359 2430.1923 18…
91	hypothetical protein RCJMB04_1g3 [Gallus gallus]	579	Start - End Observed Mr(expt) Mr(calc) ppm Miss Sequence 27 - 39 658.8872 1315.7599 1315.7170 33 1 R.KVMAGGDLGIVEK.S (Ions score 39) 27 - 39 439.5946 1315.7620 1315.7170 34 1 R.KVMAGGDLGIVEK.S (Ions score 19) 28 - 39 594.8402 1187.6659 1187.6220 37 0 K.VMAGGDLGIVEK.S (Ions score 70) 28 - 39 602.8369 1203.6593 1203.6169 35 0 K.VMAGGDLGIVEK.S Oxidation (M) (Ions score 29) 52 - 63 697.8834 1393.7523…
92	alpha-tropomyosin [Gallus gallus]	15	Start - End Observed Mr(expt) Mr(calc) ppm Miss Sequence 38 - 48 643.3807 1284.7468 1284.6925 42 0 K.QLEDELVALQK.K (Ions score 61) 52 - 65 807.4124 1612.8102 1612.7468 39 1 K.GTEDELDKYSESLK.D (Ions score 32) 92 - 101 622.3548 1242.6951 1242.6456 40 0 R.IQLVEEELDR.A (Ions score 59) 169 - 178 578.8545 1155.6943 1155.6499 38 0 K.LVIIEGDLER.A (Ions score 26)
93	eukaryotic translation initiation factor 3 subunit I [Gallus gallus]	338	Start - End Observed Mr(expt) Mr(calc) ppm Miss Sequence 12 - 17 345.2270 688.4395 688.4119 40 0 R.SITQIK.Y (Ions score 23) 21 - 30 546.8220 1091.6293 1091.5863 39 0 R.EGDLLFTVAK.D (Ions score 36) 66 - 77 439.5549 1315.6429 1315.5939 37 0 R.HVLTGSADNSCR.L (Ions score 25) 66 - 77 658.8300 1315.6455 1315.5939 39 0 R.HVLTGSADNSCR.L (Ions score 40) 66 - 77 658.8302 1315.6459 1315.5939 40 0 R.HVLTGSAD…
94	3-hydroxyanthranilate 3,4-dioxygenase [Gallus gallus]	131	Start - End Observed Mr(expt) Mr(calc) ppm Miss Sequence 16 - 25 558.8186 1115.6227 1115.5797 38 0 K.AAFLPPVCNK.L (Ions score 34) 30 - 43 812.4322 1622.8499 1622.7875 38 0 R.YQLNVMFVGGPNER.K (Ions score 35) 45 - 59 638.3343 1911.9810 1911.8890 48 0 K.DYHIEEGEELFYQLK.G (Ions score 11) 119 - 131 760.9172 1519.8199 1519.7559 42 0 R.YYVGTSTNVLFEK.W (Ions score 52)
95	guanidinoacetate N-methyltransferase [Gallus gallus]	370	Start - End Observed Mr(expt) Mr(calc) ppm Miss Sequence 69 - 73 323.1705 644.3263 644.3031 36 0 K.DHAFR.L (Ions score 17) 74 - 94 797.4687 2389.3844 2389.2828 43 1 R.LLRPGGVLTYCNLTSWGELLK.G (Ions score 39) 74 - 94 797.4715 2389.3925 2389.2828 46 1 R.LLRPGGVLTYCNLTSWGELLK.G (Ions score 50) 77 - 94 1004.5539 2007.0932 2007.0135 40 0 R.PGGVLTYCNLTSWGELLK.G (Ions score 39) 103 - 118 934.9985 1867.98…
96	hypothetical protein [Gallus gallus]	348	Start - End Observed Mr(expt) Mr(calc) ppm Miss Sequence 1 - 21 747.4221 2239.2444 2239.1671 35 1 -.MRYVAAYLLAVLGGNESPTSK.D (Ions score 10) 3 - 21 977.0484 1952.0821 1952.0255 29 0 R.YVAAYLLAVLGGNESPTSK.D (Ions score 45) 3 - 21 977.0532 1952.0919 1952.0255 34 0 R.YVAAYLLAVLGGNESPTSK.D (Ions score 65) 3 - 21 651.7065 1952.0977 1952.0255 37 0 R.YVAAYLLAVLGGNESPTSK.D (Ions score 0) 3 - 21 651.7073 1…
97	pterin-4-alpha-carbinolamine dehydratase [Gallus gallus]	415	Start - End Observed Mr(expt) Mr(calc) ppm Miss Sequence 8 - 13 366.1992 730.3838 730.3609 31 0 R.LNAEER.E (Ions score 43) 8 - 21 565.6626 1693.9661 1693.9111 32 1 R.LNAEEREQLLPNLR.A (Ions score 25) 14 - 21 491.8009 981.5873 981.5607 27 0 R.EQLLPNLR.A (Ions score 43) 14 - 21 491.8022 981.5899 981.5607 30 0 R.EQLLPNLR.A (Ions score 42) 22 - 31 558.7934 1115.5722 1115.5360 32 0 R.AVGWNEVEGR.D (Ions…
98	NADP-dependent malic enzyme [Gallus gallus]	657	Start - End Observed Mr(expt) Mr(calc) ppm Miss Sequence 34 - 50 945.0247 1888.0349 1888.0306 2 0 R.VTNSYIQGTLDIPLINK.T (Ions score 39) 51 - 62 689.8215 1377.6284 1377.6194 6 0 K.TVGQCLDETAER.F (Ions score 58) 67 - 73 459.2318 916.4491 916.4443 5 0 R.DAFVFYR.D (Ions score 12) 152 - 160 349.2001 1044.5786 1044.5757 3 0 K.ALVFPSHFK.S (Ions score 6) 152 - 160 523.2972 1044.5798 1044.5757 4 0 K.ALVFP…
99	ribose-phosphate pyrophosphokinase 2 [Gallus gallus]	865	Start - End Observed Mr(expt) Mr(calc) ppm Miss Sequence 37 - 43 400.2512 798.4878 798.4851 3 0 K.LSPLIEK.I (Ions score 36) 44 - 51 330.5066 988.4980 988.4978 0 1 K.ISDHKDFK.K (Ions score 4) 44 - 51 495.2572 988.4999 988.4978 2 1 K.ISDHKDFK.K (Ions score 20) 44 - 51 495.2572 988.4999 988.4978 2 1 K.ISDHKDFK.K (Ions score 14) 58 - 66 525.3046 1048.5947 1048.5917 3 0 R.NNVLVLYSK.S (Ions score 38) 6…
100	LOC495096 protein isoform 3 [Gallus gallus]	297	Start - End Observed Mr(expt) Mr(calc) ppm Miss Sequence 70 - 77 314.8345 941.4817 941.4832 -2 0 K.QFGAQVHR.R (Ions score 28) 70 - 77 471.7527 941.4908 941.4832 8 0 K.QFGAQVHR.R (Ions score 24) 131 - 141 621.3127 1240.6109 1240.6088 2 0 K.EGFDSVFSVVR.R (Ions score 85) 157 - 167 621.8139 1241.6132 1241.6074 5 0 K.MTEPQNLNPAK.R (Ions score 10) 190 - 194 320.1971 638.3796 638.3751 7 0 R.HLIEK.G (Ion…
101	thyroid hormone responsive spot 14 beta 2 [Gallus gallus]	98	Start - End Observed Mr(expt) Mr(calc) ppm Miss Sequence 5 - 11 379.2157 756.4168 756.4130 5 0 R.VGELSPR.Q (Ions score 48) 66 - 81 914.9523 1827.8900 1827.8825 4 0 R.MDADNIVAWEAPEVIR.K (Ions score 26) 110 - 117 411.7405 821.4665 821.4647 2 0 K.GLLFSASK.Q (Ions score 16) 189 - 193 310.2116 618.4087 618.4105 -3 0 R.LFIVK.A (Ions score 2) 197 - 206 582.3460 1162.6773 1162.6750 2 0 K.IFPVAYNLVK.H (Io…
102	pyruvate carboxylase [Gallus gallus]	2199	Start - End Observed Mr(expt) Mr(calc) ppm Miss Sequence 6 - 20 566.2420 1695.7042 1695.6947 6 0 K.YMSGFGNEHASEDPR.C (Ions score 23) 6 - 20 571.5738 1711.6997 1711.6896 6 0 K.YMSGFGNEHASEDPR.C Oxidation (M) (Ions score 18) 58 - 63 440.7447 879.4749 879.4715 4 1 R.RSWLYR.I (Ions score 13) 59 - 63 362.6933 723.3720 723.3704 2 0 R.SWLYR.I (Ions score 16) 64 - 71 477.2676 952.5206 952.5164 4 0 R.ILPS…
103	S-adenosylmethionine synthase isoform type-1 [Gallus gallus]	664	Start - End Observed Mr(expt) Mr(calc) ppm Miss Sequence 40 - 48 549.2860 1096.5575 1096.5553 2 0 K.LGFEELAYR.G (Ions score 61) 56 - 63 304.1838 909.5297 909.5284 1 0 R.EVVSHVIK.Q (Ions score 5) 56 - 63 455.7735 909.5325 909.5284 5 0 R.EVVSHVIK.Q (Ions score 47) 56 - 66 427.9129 1280.7169 1280.7088 6 1 R.EVVSHVIKQDK.I (Ions score 11) 95 - 109 907.4213 1812.8280 1812.8240 2 0 K.DVAFEVEDCDFIVQK.A (…
104	pyruvate carboxylase [Gallus gallus]	1099	Start - End Observed Mr(expt) Mr(calc) ppm Miss Sequence 96 - 109 799.4088 1596.8029 1596.7896 8 0 R.LWLNGEEVDAAQPR.L (Ions score 96) 110 - 115 380.7128 759.4111 759.4061 7 0 R.LQACLR.E (Ions score 36) 125 - 138 488.5921 1462.7546 1462.7416 9 1 R.RGDDAAAPLSLSYK.V (Ions score 24) 126 - 138 654.3330 1306.6515 1306.6405 8 0 R.GDDAAAPLSLSYK.V (Ions score 50) 170 - 182 711.3718 1420.7290 1420.7198 6 0…
105	S-adenosylmethionine synthase isoform type-1 [Gallus gallus]	94	Start - End Observed Mr(expt) Mr(calc) ppm Miss Sequence 241 - 250 586.3281 1170.6416 1170.6145 23 0 R.TIYHLQPSGR.F (Ions score 54) 251 - 265 715.8890 1429.7634 1429.7314 22 0 R.FVIGGPQGDAGVTGR.K (Ions score 73) 345 - 352 483.7962 965.5779 965.5546 24 0 K.ELLDIVHK.N (Ions score 61) 345 - 352 322.8669 965.5790 965.5546 25 0 K.ELLDIVHK.N (Ions score 16) 384 - 392 568.2890 1134.5634 1134.5346 25 0 R…
106	T-complex protein 1 subunit alpha [Gallus gallus]	181	Start - End Observed Mr(expt) Mr(calc) ppm Miss Sequence 28 - 35 437.7573 873.5001 873.4993 1 0 R.LMGLEALK.S (Ions score 29) 28 - 35 445.7579 889.5012 889.4943 8 0 R.LMGLEALK.S Oxidation (M) (Ions score 2) 50 - 59 501.2690 1000.5233 1000.5189 4 0 R.TSLGPNGLDK.M (Ions score 33) 65 - 89 896.4316 2686.2731 2686.2578 6 0 K.DGEVTVTNDGATILNMMDVDHQIAK.L (Ions score 26) 90 - 96 402.2410 802.4675 802.4622…
107	T-complex protein 1 subunit alpha [Gallus gallus]	1071	Start - End Observed Mr(expt) Mr(calc) ppm Miss Sequence 22 - 36 750.9268 1499.8391 1499.8307 6 0 R.TQNVTAASAIANIVK.S (Ions score 64) 37 - 46 486.7755 971.5364 971.5288 8 0 K.SSLGPVGLDK.M (Ions score 56) 67 - 76 553.8174 1105.6203 1105.6131 7 0 K.LLEVEHPAAK.V (Ions score 59) 67 - 76 369.5475 1105.6207 1105.6131 7 0 K.LLEVEHPAAK.V (Ions score 35) 77 - 87 652.3433 1302.6720 1302.6489 18 0 K.VLCELAD…
108	lysyl-tRNA synthetase [Gallus gallus]	809	Start - End Observed Mr(expt) Mr(calc) ppm Miss Sequence 8 - 20 710.3251 1418.6356 1418.6314 3 0 R.EFDAADAESHLSK.N (Ions score 61) 78 - 85 462.7677 923.5208 923.5188 2 0 R.SHAIQQLK.G (Ions score 7) 139 - 145 470.2714 938.5283 938.5225 6 0 K.LIFYDLR.G (Ions score 22) 151 - 158 459.7493 917.4841 917.4753 10 0 K.LQVMANSR.L (Ions score 28) 175 - 187 427.9160 1280.7263 1280.7201 5 1 R.RGDIIGVVGNPGK.T …
109	coronin-1C [Gallus gallus]	39	Start - End Observed Mr(expt) Mr(calc) ppm Miss Sequence 12 - 19 443.2541 884.4937 884.4868 8 0 R.HVFGQAVK.N (Ions score 18) 12 - 19 443.2541 884.4937 884.4868 8 0 R.HVFGQAVK.N (Ions score 35) 20 - 28 599.7483 1197.4820 1197.4720 8 0 K.NDQCYDDIR.V (Ions score 36) 32 - 44 769.8623 1537.7100 1537.6984 8 0 R.VTWDSSFCAVNPR.F (Ions score 114) 132 - 143 454.9320 1361.7743 1361.7680 5 1 K.RVGIVAWHPTAR.N…
110	phenylalanine-4-hydroxylase [Gallus gallus]	1247	Start - End Observed Mr(expt) Mr(calc) ppm Miss Sequence 37 - 44 408.7280 815.4415 815.4389 3 0 K.EEVGALAK.V (Ions score 30) 53 - 62 380.5453 1138.6141 1138.6095 4 0 K.GINLTHIESR.P (Ions score 25) 53 - 62 570.3160 1138.6174 1138.6095 7 0 K.GINLTHIESR.P (Ions score 61) 53 - 65 493.9423 1478.8052 1478.7953 7 1 K.GINLTHIESRPSR.L (Ions score 15) 66 - 80 620.3160 1857.9261 1857.9148 6 1 R.LNKDEYEFFINL…
111	3-hydroxy-3-methylglutaryl-coenzyme A synthase [Gallus gallus]	383	Start - End Observed Mr(expt) Mr(calc) ppm Miss Sequence 44 - 51 419.7028 837.3910 837.3868 5 0 R.YDGVEAGK.Y (Ions score 17) 87 - 94 459.2479 916.4812 916.4767 5 0 R.LSWDAIGR.L (Ions score 46) 95 - 105 602.3301 1202.6457 1202.6394 5 0 R.LEVGTETVIDK.S (Ions score 51) 111 - 118 504.7846 1007.5547 1007.5474 7 0 K.TVLMELFR.E (Ions score 48) 111 - 118 512.7812 1023.5478 1023.5423 5 0 K.TVLMELFR.E Oxid…
112	3-hydroxy-3-methylglutaryl-coenzyme A synthase [Gallus gallus]	462	Start - End Observed Mr(expt) Mr(calc) ppm Miss Sequence 44 - 51 419.7027 837.3908 837.3868 5 0 R.YDGVEAGK.Y (Ions score 18) 87 - 94 459.2479 916.4812 916.4767 5 0 R.LSWDAIGR.L (Ions score 40) 95 - 105 602.3316 1202.6486 1202.6394 8 0 R.LEVGTETVIDK.S (Ions score 92) 111 - 118 504.7847 1007.5549 1007.5474 7 0 K.TVLMELFR.E (Ions score 45) 111 - 118 512.7817 1023.5489 1023.5423 6 0 K.TVLMELFR.E Oxid…
113	hypothetical protein [Gallus gallus]	430	Start - End Observed Mr(expt) Mr(calc) ppm Miss Sequence 14 - 28 595.6533 1783.9381 1783.9403 -1 0 R.QLVLVCGHGEQYLLR.E (Ions score 19) 52 - 61 345.5303 1033.5692 1033.5669 2 0 K.AVGPADVIHR.R (Ions score 23) 52 - 61 517.7925 1033.5705 1033.5669 4 0 K.AVGPADVIHR.R (Ions score 56) 62 - 71 557.2891 1112.5637 1112.5614 2 1 R.RFAGATFESK.I (Ions score 39) 63 - 71 479.2391 956.4636 956.4603 3 0 R.FAGATFE…
114	SEC14-like 2 (S. cerevisiae) [Gallus gallus]	520	Start - End Observed Mr(expt) Mr(calc) ppm Miss Sequence 5 - 11 379.2149 756.4153 756.4130 3 0 R.VGELSPR.Q (Ions score 22) 5 - 11 379.2149 756.4153 756.4130 3 0 R.VGELSPR.Q (Ions score 24) 5 - 11 379.2149 756.4153 756.4130 3 0 R.VGELSPR.Q (Ions score 50) 5 - 11 379.2149 756.4153 756.4130 3 0 R.VGELSPR.Q (Ions score 51) 12 - 20 517.2802 1032.5459 1032.5352 10 0 R.QAEALAQFR.E (Ions score 54) 21 - 4…
115	LOC495029 protein [Gallus gallus]	716	Start - End Observed Mr(expt) Mr(calc) ppm Miss Sequence 31 - 39 552.7488 1103.4830 1103.4706 11 0 K.QAASYYCNK.L (Ions score 15) 40 - 48 549.2890 1096.5634 1096.5553 7 0 K.LGFEELAYR.G (Ions score 73) 49 - 55 360.1873 718.3601 718.3610 -1 0 R.GLETGSR.E (Ions score 19) 56 - 63 304.1852 909.5336 909.5284 6 0 R.EVVSHVIK.Q (Ions score 23) 56 - 63 455.7745 909.5344 909.5284 7 0 R.EVVSHVIK.Q (Ions score…
116	phosphatidylinositol transfer protein beta isoform [Gallus gallus]	224	Start - End Observed Mr(expt) Mr(calc) ppm Miss Sequence 37 - 44 408.7280 815.4415 815.4389 3 0 K.EEVGALAK.V (Ions score 30) 53 - 62 380.5453 1138.6141 1138.6095 4 0 K.GINLTHIESR.P (Ions score 25) 53 - 62 570.3160 1138.6174 1138.6095 7 0 K.GINLTHIESR.P (Ions score 61) 53 - 65 493.9423 1478.8052 1478.7953 7 1 K.GINLTHIESRPSR.L (Ions score 15) 66 - 80 620.3160 1857.9261 1857.9148 6 1 R.LNKDEYEFFINL…
117	MGC83663 protein [Gallus gallus]	730	Start - End Observed Mr(expt) Mr(calc) ppm Miss Sequence 127 - 141 773.8972 1545.7799 1545.7722 5 0 R.VCIVGSGNWGSAIAR.I (Ions score 113) 171 - 183 776.9067 1551.7988 1551.7892 6 0 R.LSEIINQEHENVK.Y (Ions score 92) 171 - 183 518.2738 1551.7996 1551.7892 7 0 R.LSEIINQEHENVK.Y (Ions score 44) 184 - 189 370.7040 739.3933 739.3905 4 0 K.YLPGYK.I (Ions score 19) 193 - 205 669.8768 1337.7391 1337.7303 7…
118	thioredoxin-like protein [Gallus gallus]	40	Start - End Observed Mr(expt) Mr(calc) ppm Miss Sequence 6 - 23 959.9851 1917.9557 1917.9432 7 0 K.LIANDTEFQPELSAAGSR.L (Ions score 33) 6 - 23 959.9851 1917.9557 1917.9432 7 0 K.LIANDTEFQPELSAAGSR.L (Ions score 7) 6 - 23 959.9851 1917.9557 1917.9432 7 0 K.LIANDTEFQPELSAAGSR.L (Ions score 53) 33 - 39 410.1845 818.3545 818.3527 2 0 R.GCGPCLR.I (Ions score 15) 33 - 39 410.1845 818.3545 818.3527 2 0 …
119	coatomer subunit epsilon [Gallus gallus]	371	Start - End Observed Mr(expt) Mr(calc) ppm Miss Sequence 24 - 40 958.4736 1914.9327 1914.9224 5 0 K.NSFYIGAYQAAINEAQR.I (Ions score 37) 24 - 40 958.4736 1914.9327 1914.9224 5 0 K.NSFYIGAYQAAINEAQR.I (Ions score 64) 41 - 48 456.7635 911.5125 911.5076 5 1 R.IKPSNPEK.E (Ions score 8) 41 - 48 456.7635 911.5125 911.5076 5 1 R.IKPSNPEK.E (Ions score 20) 41 - 48 304.8451 911.5134 911.5076 6 1 R.IKPSNPEK…
120	carbonic anhydrase II (256 AA) (1 is 2nd base in codon) [Gallus gallus]	218	Start - End Observed Mr(expt) Mr(calc) ppm Miss Sequence 24 - 32 472.7769 943.5393 943.5338 6 0 R.QSPIAISTK.A (Ions score 40) 54 - 72 698.9877 2093.9412 2093.9290 6 0 K.AIVNNGHSFNVEFDDSSDK.S (Ions score 57) 73 - 85 667.8598 1333.7050 1333.6990 4 0 K.SVLQGGALDGVYR.L (Ions score 82) 126 - 131 339.6960 677.3774 677.3748 4 0 K.FAEALK.H (Ions score 29) 126 - 144 681.7122 2042.1147 2042.1023 6 1 K.FAEA…
121	phosphomannomutase 2 [Gallus gallus]	56	Start - End Observed Mr(expt) Mr(calc) ppm Miss Sequence 7 - 22 874.4619 1746.9093 1746.8975 7 0 R.AVLCLFDVDGTLTAPR.Q (Ions score 56) 42 - 52 547.2827 1092.5508 1092.5452 5 0 K.VGVVGGSDFEK.I (Ions score 12)
122	triosephosphate isomerase [Gallus gallus]	105	Start - End Observed Mr(expt) Mr(calc) ppm Miss Sequence 33 - 52 1092.5385 2183.0624 2183.0569 3 0 K.LSADTEVVCGAPSIYLDFAR.Q (Ions score 54) 33 - 52 728.6964 2183.0673 2183.0569 5 0 K.LSADTEVVCGAPSIYLDFAR.Q (Ions score 12) 59 - 68 562.2864 1122.5582 1122.5492 8 0 K.IGVAAQNCYK.V (Ions score 34) 72 - 84 669.3425 1336.6705 1336.6697 1 0 K.GAFTGEISPAMIK.D Oxidation (M) (Ions score 40) 100 - 112 729.86…
123	triosephosphate isomerase [Gallus gallus]	276	Start - End Observed Mr(expt) Mr(calc) ppm Miss Sequence 5 - 13 541.7962 1081.5779 1081.5709 6 1 R.KFFVGGNWK.M (Ions score 14) 5 - 13 361.5333 1081.5782 1081.5709 7 1 R.KFFVGGNWK.M (Ions score 10) 33 - 52 1092.5386 2183.0626 2183.0569 3 0 K.LSADTEVVCGAPSIYLDFAR.Q (Ions score 91) 33 - 52 728.6959 2183.0660 2183.0569 4 0 K.LSADTEVVCGAPSIYLDFAR.Q (Ions score 33) 59 - 68 562.2822 1122.5498 1122.5492 …
124	peroxiredoxin-1 isoform 1 [Gallus gallus]	390	Start - End Observed Mr(expt) Mr(calc) ppm Miss Sequence 6 - 27 770.3956 2308.1649 2308.1562 4 1 K.AFIGKPAPDFTATAVMPDGQFK.D (Ions score 56) 6 - 27 775.7273 2324.1602 2324.1511 4 1 K.AFIGKPAPDFTATAVMPDGQFK.D Oxidation (M) (Ions score 56) 11 - 27 904.9292 1807.8439 1807.8451 -1 0 K.PAPDFTATAVMPDGQFK.D Oxidation (M) (Ions score 26) 11 - 27 603.6265 1807.8578 1807.8451 7 0 K.PAPDFTATAVMPDGQFK.D Oxida…
125	nucleoside diphosphate kinase [Gallus gallus]	264	Start - End Observed Mr(expt) Mr(calc) ppm Miss Sequence 8 - 19 672.8894 1343.7643 1343.7561 6 1 R.TFIAIKPDGVQR.G (Ions score 60) 8 - 19 448.9292 1343.7658 1343.7561 7 1 R.TFIAIKPDGVQR.G (Ions score 39) 20 - 27 414.7657 827.5168 827.5116 6 0 R.GLVGEIIK.R (Ions score 36) 20 - 28 492.8154 983.6162 983.6127 3 1 R.GLVGEIIKR.F (Ions score 55) 20 - 28 328.8813 983.6222 983.6127 10 1 R.GLVGEIIKR.F (Ions…
126	thioredoxin [Gallus gallus]	61	Start - End Observed Mr(expt) Mr(calc) ppm Miss Sequence 4 - 16 696.8569 1391.6993 1391.6932 4 0 K.SVGNLADFEAELK.A (Ions score 70) 37 - 48 513.5916 1537.7530 1537.7421 7 1 K.MIKPFFHSLCDK.F Oxidation (M) (Ions score 23) 37 - 48 385.4460 1537.7548 1537.7421 8 1 K.MIKPFFHSLCDK.F Oxidation (M) (Ions score 13) 73 - 81 619.2760 1236.5374 1236.5308 5 0 K.CMPTFQFYK.N Oxidation (M) (Ions score 17) 85 - 94…
127	thioredoxin [Gallus gallus]	67	Start - End Observed Mr(expt) Mr(calc) ppm Miss Sequence 4 - 16 696.8578 1391.7011 1391.6932 6 0 K.SVGNLADFEAELK.A (Ions score 67) 37 - 48 513.5906 1537.7499 1537.7421 5 1 K.MIKPFFHSLCDK.F Oxidation (M) (Ions score 16) 86 - 94 490.2468 978.4790 978.4771 2 0 K.VQEFSGANK.E (Ions score 6)
128	nucleolar protein B23/No38 [Gallus gallus]	205	Start - End Observed Mr(expt) Mr(calc) ppm Miss Sequence 27 - 34 521.7618 1041.5090 1041.5131 -4 1 K.AEKEYQFK.V (Ions score 30) 35 - 47 792.3735 1582.7324 1582.7223 6 0 K.VDDEENEHQLSLR.T (Ions score 31) 35 - 47 528.5877 1582.7411 1582.7223 12 0 K.VDDEENEHQLSLR.T (Ions score 44) 48 - 56 409.2457 816.4769 816.4705 8 0 R.TVTLGAGAK.D (Ions score 33) 57 - 75 710.3455 2128.0146 2127.9960 9 0 K.DELHVVEA…
129	clathrin light chain A [Gallus gallus]	189	Start - End Observed Mr(expt) Mr(calc) ppm Miss Sequence 100 - 108 529.7841 1057.5536 1057.5404 12 0 R.LQSEPESIR.K (Ions score 44) 100 - 109 593.8156 1185.6165 1185.6353 -16 1 R.LQSEPESIRK.W (Ions score 2) 100 - 109 593.8298 1185.6450 1185.6353 8 1 R.LQSEPESIRK.W (Ions score 22) 100 - 109 593.8298 1185.6450 1185.6353 8 1 R.LQSEPESIRK.W (Ions score 46) 100 - 109 396.2242 1185.6507 1185.6353 13 1 R…
130	alpha-enolase [Gallus gallus]	943	Start - End Observed Mr(expt) Mr(calc) ppm Miss Sequence 10 - 15 383.6944 765.3743 765.3657 11 0 R.EIFDSR.G (Ions score 23) 16 - 28 725.3706 1448.7267 1448.7147 8 0 R.GNPTVEVDLYTNK.G (Ions score 70) 33 - 50 902.9825 1803.9505 1803.9366 8 0 R.AAVPSGASTGIYEALELR.D (Ions score 111) 33 - 50 602.3250 1803.9532 1803.9366 9 0 R.AAVPSGASTGIYEALELR.D (Ions score 75) 65 - 71 398.7239 795.4331 795.4239 12 0…
131	hsc70-interacting protein [Gallus gallus]	646	Start - End Observed Mr(expt) Mr(calc) ppm Miss Sequence 18 - 32 575.3162 1722.9267 1722.9053 12 0 K.QNPGLLHTEELGFLR.E (Ions score 34) 33 - 56 1239.5785 2477.1424 2477.1268 6 0 R.EWVESMGGTIPPAPASTSTDETSK.G (Ions score 14) 33 - 56 826.7231 2477.1474 2477.1268 8 0 R.EWVESMGGTIPPAPASTSTDETSK.G (Ions score 65) 33 - 56 832.0549 2493.1430 2493.1217 9 0 R.EWVESMGGTIPPAPASTSTDETSK.G Oxidation (M) (Ions s…
132	malate dehydrogenase, cytoplasmic [Gallus gallus]	237	Start - End Observed Mr(expt) Mr(calc) ppm Miss Sequence 67 - 79 752.9067 1503.7989 1503.7821 11 1 R.EVIPTDKEEVAFK.D (Ions score 26) 67 - 79 502.2740 1503.8003 1503.7821 12 1 R.EVIPTDKEEVAFK.D (Ions score 13) 150 - 157 513.7429 1025.4713 1025.4600 11 0 K.ENFSCLTR.L (Ions score 21) 165 - 170 330.2131 658.4117 658.4014 16 0 K.SQIALK.L (Ions score 11) 171 - 179 466.7623 931.5101 931.4975 14 0 K.LGVT…
133	ubiquinol--cytochrome c reductase [Gallus gallus]	430	Start - End Observed Mr(expt) Mr(calc) ppm Miss Sequence 125 - 132 500.2656 998.5166 998.5073 9 0 R.EQTAFYIK.A (Ions score 34) 164 - 171 450.2858 898.5570 898.5488 9 0 R.GVILQELK.E (Ions score 16) 172 - 197 978.1206 2931.3400 2931.3167 8 0 K.EMDNDMTNVTFDYLHATAFQGTALAR.T (Ions score 38) 198 - 207 546.2904 1090.5663 1090.5506 14 0 R.TVEGTTENIK.H (Ions score 32) 227 - 238 577.8259 1153.6372 1153.627…
134	peptidylprolyl isomerase A [Gallus gallus]	194	Start - End Observed Mr(expt) Mr(calc) ppm Miss Sequence 20 - 28 535.2886 1068.5627 1068.5492 13 0 R.VTFELFADK.V (Ions score 24) 20 - 37 699.7127 2096.1162 2096.0942 10 1 R.VTFELFADKVPITAENFR.A (Ions score 1) 20 - 37 699.7127 2096.1162 2096.0942 10 1 R.VTFELFADKVPITAENFR.A (Ions score 16) 29 - 37 523.7867 1045.5587 1045.5556 3 0 K.VPITAENFR.A (Ions score 39) 50 - 55 382.1740 762.3334 762.3232 13 …
135	p32 subunit of splicing factor SF2 [Gallus gallus]	238	Start - End Observed Mr(expt) Mr(calc) ppm Miss Sequence 8 - 21 848.9393 1695.8641 1695.8468 10 1 K.AFAQFLTDEIKEER.K (Ions score 63) 32 - 46 813.9035 1625.7924 1625.7798 8 0 K.VSGGWELEVHGTEAR.L (Ions score 101) 32 - 46 542.9405 1625.7996 1625.7798 12 0 K.VSGGWELEVHGTEAR.L (Ions score 41) 133 - 145 755.3548 1508.6950 1508.6783 11 0 R.EVSFQPTGESDWK.D (Ions score 47) 196 - 201 382.7185 763.4224 763.…
136	protein disulfide-isomerase A3 precursor [Gallus gallus]	507	Start - End Observed Mr(expt) Mr(calc) ppm Miss Sequence 61 - 71 596.3107 1190.6069 1190.5931 12 0 R.LAPEYEAAATR.L (Ions score 28) 93 - 102 542.7930 1083.5715 1083.5601 11 0 K.YGVSGYPTLK.I (Ions score 31) 118 - 127 520.7960 1039.5775 1039.5662 11 0 R.TADGIVSHLK.K (Ions score 36) 129 - 145 838.9354 1675.8563 1675.8417 9 0 K.QAGPASVALSSVADFEK.F (Ions score 50) 146 - 159 519.9435 1556.8086 1556.7988…
137	transitional endoplasmic reticulum ATPase [Gallus gallus]	496	Start - End Observed Mr(expt) Mr(calc) ppm Miss Sequence 9 - 18 523.7938 1045.5731 1045.5655 7 0 K.ADDLSTAILK.Q (Ions score 50) 26 - 45 1072.5671 2143.1196 2143.1008 9 0 R.LIVDEAINEDNSVVSLSQAK.M (Ions score 119) 46 - 53 526.2703 1050.5261 1050.5168 9 0 K.MDELQLFR.G (Ions score 62) 54 - 60 373.2285 744.4425 744.4382 6 0 R.GDTVLLK.G (Ions score 29) 66 - 81 920.9058 1839.7970 1839.7867 6 0 R.EAVCIVL…
138	MGC82230 protein [Gallus gallus]	1036	Start - End Observed Mr(expt) Mr(calc) ppm Miss Sequence 15 - 25 636.8514 1271.6883 1271.6761 10 0 R.YIPPQDLAEVK.R (Ions score 45) 15 - 26 476.9395 1427.7966 1427.7772 14 1 R.YIPPQDLAEVKR.I (Ions score 32) 27 - 34 454.7534 907.4922 907.4763 17 0 R.ILYGGETR.K (Ions score 24) 35 - 49 523.9770 1568.9091 1568.8886 13 1 R.KLSLPVAALSSAQER.D (Ions score 58) 36 - 49 721.4120 1440.8094 1440.7936 11 0 K.LS…
139	cytosolic non-specific dipeptidase [Gallus gallus]	690	Start - End Observed Mr(expt) Mr(calc) ppm Miss Sequence 10 - 20 711.8514 1421.6883 1421.6827 4 0 K.YIDEHQDLYVK.R (Ions score 39) 10 - 21 526.9371 1577.7894 1577.7838 4 1 K.YIDEHQDLYVKR.L (Ions score 33) 22 - 37 907.4834 1812.9522 1812.9410 6 0 R.LAEWVAIQSVSAWPEK.R (Ions score 74) 43 - 50 458.7245 915.4345 915.4306 4 0 R.HMMEVAAK.D (Ions score 27) 55 - 66 610.3241 1218.6336 1218.6278 5 0 R.LGGTAQ…
140	aldehyde dehydrogenase 9 family, member A1 [Gallus gallus]	1215	Start - End Observed Mr(expt) Mr(calc) ppm Miss Sequence 59 - 73 781.3950 1560.7755 1560.7631 8 0 R.ILGADTSAELEETGR.V (Ions score 97) 74 - 83 500.7971 999.5796 999.5713 8 0 R.VLSIGDGIAR.V (Ions score 36) 176 - 182 362.2280 722.4414 722.4439 -3 0 K.APGIIPR.I (Ions score 35) 187 - 194 452.2374 902.4602 902.4531 8 0 R.EPMQTGIK.A (Ions score 27) 254 - 261 423.2642 844.5139 844.5018 14 0 R.STVAQLVK.R …
141	thiosulfate sulfurtransferase [Gallus gallus]	503	Start - End Observed Mr(expt) Mr(calc) ppm Miss Sequence 31 - 42 730.8694 1459.7242 1459.7096 10 0 R.VLDASWYPPQER.N (Ions score 46) 31 - 42 730.8694 1459.7242 1459.7096 10 0 R.VLDASWYPPQER.N (Ions score 73) 52 - 65 839.3977 1676.7809 1676.7617 11 0 R.HIPGASFFDIEECR.D (Ions score 53) 52 - 65 559.9349 1676.7828 1676.7617 13 0 R.HIPGASFFDIEECR.D (Ions score 50) 52 - 67 640.9745 1919.9016 1919.8836 9…
142	retinal dehydrogenase 1 [Gallus gallus]	615	Start - End Observed Mr(expt) Mr(calc) ppm Miss Sequence 4 - 22 956.5392 1911.0638 1911.0465 9 0 K.QGSPSNPAPVLPALPEPLK.D (Ions score 39) 31 - 44 823.4085 1644.8023 1644.7896 8 0 K.IFINNEWHDSVSGK.K (Ions score 71) 31 - 44 549.2776 1644.8109 1644.7896 13 0 K.IFINNEWHDSVSGK.K (Ions score 59) 45 - 56 726.3680 1450.7215 1450.7092 8 1 K.KFEVFNPANEEK.I (Ions score 73) 57 - 70 781.8786 1561.7426 1561.729…
143	nucleoside diphosphate kinase [Gallus gallus]	1004	Start - End Observed Mr(expt) Mr(calc) ppm Miss Sequence 1 - 8 413.7308 825.4471 825.4344 15 0 -.GSAPPELR.E (Ions score 65) 1 - 8 413.7308 825.4471 825.4344 15 0 -.GSAPPELR.E (Ions score 33) 1 - 8 413.7308 825.4471 825.4344 15 0 -.GSAPPELR.E (Ions score 45) 1 - 8 413.7308 825.4471 825.4344 15 0 -.GSAPPELR.E (Ions score 43) 9 - 22 532.6490 1594.9253 1594.9043 13 1 R.EQTLVLVKPDAVQR.R (Ions score 51…
144	L-lactate dehydrogenase A chain [Gallus gallus]	271	Start - End Observed Mr(expt) Mr(calc) ppm Miss Sequence 43 - 57 837.4336 1672.8527 1672.8407 7 0 K.DLADELTLVDVVEDK.L (Ions score 122) 82 - 90 504.2499 1006.4852 1006.4720 13 0 K.DYSVTAHSK.L (Ions score 3) 82 - 90 504.2499 1006.4852 1006.4720 13 0 K.DYSVTAHSK.L (Ions score 26) 91 - 99 450.2931 898.5717 898.5600 13 0 K.LVIVTAGAR.Q (Ions score 47) 119 - 126 465.3003 928.5861 928.5746 12 0 K.FIIPNVV…
145	alpha-enolase [Gallus gallus]	644	Start - End Observed Mr(expt) Mr(calc) ppm Miss Sequence 10 - 15 383.6929 765.3713 765.3657 7 0 R.EIFDSR.G (Ions score 14) 16 - 28 725.3702 1448.7258 1448.7147 8 0 R.GNPTVEVDLYTNK.G (Ions score 72) 33 - 50 902.9844 1803.9543 1803.9366 10 0 R.AAVPSGASTGIYEALELR.D (Ions score 156) 33 - 50 602.3257 1803.9552 1803.9366 10 0 R.AAVPSGASTGIYEALELR.D (Ions score 83) 65 - 71 398.7249 795.4353 795.4239 14 …

## Sheet: Sheet2
			Table S1. Peptides identified from the liver of AA broiler and Dagu chickens by mass spectrometry
			Peptides identified from the liver of AA broiler chickens based on Mascot scores
